# Supplementary material for: Elucidating the Mechanism of the Liqi Yangyin Formula in Treating Depression–Constipation Comorbidity: An Integrative Approach Using Network Pharmacology and Experimental Validation
Source: Pharmaceuticals (Basel). 2026 Jan 7;19(1):106. doi: 10.3390/ph19010106 (PMC12844872; doi:10.3390/ph19010106)
Supplement: Supplementary file 1 [file pharmaceuticals-19-00106-s001.zip › Supplementary Material S1.xlsx]

## Sheet: Swiss
Index	Compounds	Canonical SMILES	GI absorption	Lipinski	Ghose	Veber	Egan	Muegge	BBB permeant	Target	Gene Symbol	Probability*
Cmpp007319	7-Methoxy-5-Prenyloxycoumarin*	CC(=CCOC1=CC(=CC2=C1C=CC(=O)O2)OC)C	High	Yes	Yes	Yes	Yes	Yes	Yes	Carbonic anhydrase XII	CA12	0.182723
Cmpp007319	7-Methoxy-5-Prenyloxycoumarin*	CC(=CCOC1=CC(=CC2=C1C=CC(=O)O2)OC)C	High	Yes	Yes	Yes	Yes	Yes	Yes	Carbonic anhydrase IX	CA9	0.182723
Cmpp007319	7-Methoxy-5-Prenyloxycoumarin*	CC(=CCOC1=CC(=CC2=C1C=CC(=O)O2)OC)C	High	Yes	Yes	Yes	Yes	Yes	Yes	Steroid 5-alpha-reductase 1	SRD5A1	0.143473
Cmpp007319	7-Methoxy-5-Prenyloxycoumarin*	CC(=CCOC1=CC(=CC2=C1C=CC(=O)O2)OC)C	High	Yes	Yes	Yes	Yes	Yes	Yes	Monoamine oxidase B	MAOB	0.135616
Cmpp007319	7-Methoxy-5-Prenyloxycoumarin*	CC(=CCOC1=CC(=CC2=C1C=CC(=O)O2)OC)C	High	Yes	Yes	Yes	Yes	Yes	Yes	Monoamine oxidase A	MAOA	0.135616
Cmpp007319	7-Methoxy-5-Prenyloxycoumarin*	CC(=CCOC1=CC(=CC2=C1C=CC(=O)O2)OC)C	High	Yes	Yes	Yes	Yes	Yes	Yes	Carbonic anhydrase VII	CA7	0.12775
Cmpp007319	7-Methoxy-5-Prenyloxycoumarin*	CC(=CCOC1=CC(=CC2=C1C=CC(=O)O2)OC)C	High	Yes	Yes	Yes	Yes	Yes	Yes	Carbonic anhydrase XIII	CA13	0.12775
HJKP000649	N-Benzylformamide*	C1=CC=C(C=C1)CNC=O	High	Yes	No	Yes	Yes	No	Yes	Alcohol dehydrogenase beta chain	ADH1B	0.999487
HJKP000649	N-Benzylformamide*	C1=CC=C(C=C1)CNC=O	High	Yes	No	Yes	Yes	No	Yes	Alcohol dehydrogenase gamma chain	ADH1C	0.999487
Lwhp010633	Echinopsine	CN1C=CC(=O)C2=CC=CC=C21	High	Yes	No	Yes	Yes	No	Yes	Bromodomain-containing protein 9	BRD9	0.141787
Lwhp010633	Echinopsine	CN1C=CC(=O)C2=CC=CC=C21	High	Yes	No	Yes	Yes	No	Yes	Histamine H1 receptor	HRH1	0.125076
Lwhp010633	Echinopsine	CN1C=CC(=O)C2=CC=CC=C21	High	Yes	No	Yes	Yes	No	Yes	Carbonic anhydrase I	CA1	0.125076
Lwhp010633	Echinopsine	CN1C=CC(=O)C2=CC=CC=C21	High	Yes	No	Yes	Yes	No	Yes	Histone acetyltransferase PCAF	KAT2B	0.125076
Lwhp010633	Echinopsine	CN1C=CC(=O)C2=CC=CC=C21	High	Yes	No	Yes	Yes	No	Yes	Acetylcholinesterase	ACHE	0.125076
Lwhp010633	Echinopsine	CN1C=CC(=O)C2=CC=CC=C21	High	Yes	No	Yes	Yes	No	Yes	Poly [ADP-ribose] polymerase-1	PARP1	0.125076
Lwhp010633	Echinopsine	CN1C=CC(=O)C2=CC=CC=C21	High	Yes	No	Yes	Yes	No	Yes	Cyclin-dependent kinase 4/cyclin D1	CCND1 CDK4	0.125076
MWS20194	trans-Cinnamate	C1=CC=C(C=C1)C=CC(=O)O	High	Yes	No	Yes	Yes	No	Yes	Hydroxycarboxylic acid receptor 2	HCAR2	0.887049
MWS20194	trans-Cinnamate	C1=CC=C(C=C1)C=CC(=O)O	High	Yes	No	Yes	Yes	No	Yes	Carbonic anhydrase II	CA2	0.13988
MWS20194	trans-Cinnamate	C1=CC=C(C=C1)C=CC(=O)O	High	Yes	No	Yes	Yes	No	Yes	Carbonic anhydrase I	CA1	0.13988
MWS20194	trans-Cinnamate	C1=CC=C(C=C1)C=CC(=O)O	High	Yes	No	Yes	Yes	No	Yes	Aldose reductase	AKR1B1	0.130294
MWS2056	Delta-Hexalactone	CC1CCCC(=O)O1	High	Yes	No	Yes	Yes	No	Yes	Carbonic anhydrase I	CA1	0.217345
MWS2056	Delta-Hexalactone	CC1CCCC(=O)O1	High	Yes	No	Yes	Yes	No	Yes	Carbonic anhydrase IX	CA9	0.217345
MWS2076	2-Aminophenol	C1=CC=C(C(=C1)N)O	High	Yes	No	Yes	Yes	No	Yes	Carbonic anhydrase II	CA2	0.238448
MWS2076	2-Aminophenol	C1=CC=C(C(=C1)N)O	High	Yes	No	Yes	Yes	No	Yes	Carbonic anhydrase VII	CA7	0.238448
MWS2076	2-Aminophenol	C1=CC=C(C(=C1)N)O	High	Yes	No	Yes	Yes	No	Yes	Carbonic anhydrase I	CA1	0.238448
MWS2076	2-Aminophenol	C1=CC=C(C(=C1)N)O	High	Yes	No	Yes	Yes	No	Yes	Carbonic anhydrase XII	CA12	0.238448
MWS2076	2-Aminophenol	C1=CC=C(C(=C1)N)O	High	Yes	No	Yes	Yes	No	Yes	Carbonic anhydrase XIV	CA14	0.238448
MWS2076	2-Aminophenol	C1=CC=C(C(=C1)N)O	High	Yes	No	Yes	Yes	No	Yes	Carbonic anhydrase IX	CA9	0.238448
MWS2076	2-Aminophenol	C1=CC=C(C(=C1)N)O	High	Yes	No	Yes	Yes	No	Yes	Carbonic anhydrase III	CA3	0.166712
MWS2076	2-Aminophenol	C1=CC=C(C(=C1)N)O	High	Yes	No	Yes	Yes	No	Yes	Indoleamine 2,3-dioxygenase	IDO1	0.146857
MWSHY0118	4',5,6,7-Tetramethoxyflavone	COC1=CC=C(C=C1)C2=CC(=O)C3=C(C(=C(C=C3O2)OC)OC)OC	High	Yes	Yes	Yes	Yes	Yes	Yes	Delta opioid receptor	OPRD1	0.641282
MWSHY0118	4',5,6,7-Tetramethoxyflavone	COC1=CC=C(C=C1)C2=CC(=O)C3=C(C(=C(C=C3O2)OC)OC)OC	High	Yes	Yes	Yes	Yes	Yes	Yes	Adenosine A2a receptor	ADORA2A	0.42361
MWSHY0118	4',5,6,7-Tetramethoxyflavone	COC1=CC=C(C=C1)C2=CC(=O)C3=C(C(=C(C=C3O2)OC)OC)OC	High	Yes	Yes	Yes	Yes	Yes	Yes	Adenosine A1 receptor	ADORA1	0.364824
MWSHY0118	4',5,6,7-Tetramethoxyflavone	COC1=CC=C(C=C1)C2=CC(=O)C3=C(C(=C(C=C3O2)OC)OC)OC	High	Yes	Yes	Yes	Yes	Yes	Yes	Adenosine A3 receptor	ADORA3	0.339783
MWSHY0118	4',5,6,7-Tetramethoxyflavone	COC1=CC=C(C=C1)C2=CC(=O)C3=C(C(=C(C=C3O2)OC)OC)OC	High	Yes	Yes	Yes	Yes	Yes	Yes	Cytochrome P450 1B1	CYP1B1	0.339783
MWSHY0118	4',5,6,7-Tetramethoxyflavone	COC1=CC=C(C=C1)C2=CC(=O)C3=C(C(=C(C=C3O2)OC)OC)OC	High	Yes	Yes	Yes	Yes	Yes	Yes	Aldose reductase	AKR1B1	0.306473
MWSHY0118	4',5,6,7-Tetramethoxyflavone	COC1=CC=C(C=C1)C2=CC(=O)C3=C(C(=C(C=C3O2)OC)OC)OC	High	Yes	Yes	Yes	Yes	Yes	Yes	ATP-binding cassette sub-family G member 2	ABCG2	0.281242
MWSHY0118	4',5,6,7-Tetramethoxyflavone	COC1=CC=C(C=C1)C2=CC(=O)C3=C(C(=C(C=C3O2)OC)OC)OC	High	Yes	Yes	Yes	Yes	Yes	Yes	Tyrosine-protein kinase receptor FLT3	FLT3	0.214405
MWSHY0118	4',5,6,7-Tetramethoxyflavone	COC1=CC=C(C=C1)C2=CC(=O)C3=C(C(=C(C=C3O2)OC)OC)OC	High	Yes	Yes	Yes	Yes	Yes	Yes	Stem cell growth factor receptor	KIT	0.214405
MWSHY0118	4',5,6,7-Tetramethoxyflavone	COC1=CC=C(C=C1)C2=CC(=O)C3=C(C(=C(C=C3O2)OC)OC)OC	High	Yes	Yes	Yes	Yes	Yes	Yes	Serine/threonine-protein kinase PIM1	PIM1	0.155798
MWSHY0118	4',5,6,7-Tetramethoxyflavone	COC1=CC=C(C=C1)C2=CC(=O)C3=C(C(=C(C=C3O2)OC)OC)OC	High	Yes	Yes	Yes	Yes	Yes	Yes	P-glycoprotein 1	ABCB1	0.139089
MWSHY0118	4',5,6,7-Tetramethoxyflavone	COC1=CC=C(C=C1)C2=CC(=O)C3=C(C(=C(C=C3O2)OC)OC)OC	High	Yes	Yes	Yes	Yes	Yes	Yes	Cyclooxygenase-2	PTGS2	0.139089
MWSHY0118	4',5,6,7-Tetramethoxyflavone	COC1=CC=C(C=C1)C2=CC(=O)C3=C(C(=C(C=C3O2)OC)OC)OC	High	Yes	Yes	Yes	Yes	Yes	Yes	Telomerase reverse transcriptase	TERT	0.130707
MWSHY0118	4',5,6,7-Tetramethoxyflavone	COC1=CC=C(C=C1)C2=CC(=O)C3=C(C(=C(C=C3O2)OC)OC)OC	High	Yes	Yes	Yes	Yes	Yes	Yes	Receptor-type tyrosine-protein phosphatase S	PTPRS	0.130707
MWSHY0118	4',5,6,7-Tetramethoxyflavone	COC1=CC=C(C=C1)C2=CC(=O)C3=C(C(=C(C=C3O2)OC)OC)OC	High	Yes	Yes	Yes	Yes	Yes	Yes	Mu opioid receptor	OPRM1	0.122339
MWSHY0118	4',5,6,7-Tetramethoxyflavone	COC1=CC=C(C=C1)C2=CC(=O)C3=C(C(=C(C=C3O2)OC)OC)OC	High	Yes	Yes	Yes	Yes	Yes	Yes	Plasminogen	PLG	0.122339
MWSHY0128	5,7,8,4'-Tetramethoxyflavone	COC1=CC=C(C=C1)C2=CC(=O)C3=C(O2)C(=C(C=C3OC)OC)OC	High	Yes	Yes	Yes	Yes	Yes	Yes	Aldose reductase	AKR1B1	0.440366
MWSHY0128	5,7,8,4'-Tetramethoxyflavone	COC1=CC=C(C=C1)C2=CC(=O)C3=C(O2)C(=C(C=C3OC)OC)OC	High	Yes	Yes	Yes	Yes	Yes	Yes	Delta opioid receptor	OPRD1	0.298094
MWSHY0128	5,7,8,4'-Tetramethoxyflavone	COC1=CC=C(C=C1)C2=CC(=O)C3=C(O2)C(=C(C=C3OC)OC)OC	High	Yes	Yes	Yes	Yes	Yes	Yes	Cyclooxygenase-2	PTGS2	0.256162
MWSHY0128	5,7,8,4'-Tetramethoxyflavone	COC1=CC=C(C=C1)C2=CC(=O)C3=C(O2)C(=C(C=C3OC)OC)OC	High	Yes	Yes	Yes	Yes	Yes	Yes	ATP-binding cassette sub-family G member 2	ABCG2	0.256162
MWSHY0128	5,7,8,4'-Tetramethoxyflavone	COC1=CC=C(C=C1)C2=CC(=O)C3=C(O2)C(=C(C=C3OC)OC)OC	High	Yes	Yes	Yes	Yes	Yes	Yes	Mu opioid receptor	OPRM1	0.247851
MWSHY0128	5,7,8,4'-Tetramethoxyflavone	COC1=CC=C(C=C1)C2=CC(=O)C3=C(O2)C(=C(C=C3OC)OC)OC	High	Yes	Yes	Yes	Yes	Yes	Yes	Nitric oxide synthase, inducible	NOS2	0.230989
MWSHY0128	5,7,8,4'-Tetramethoxyflavone	COC1=CC=C(C=C1)C2=CC(=O)C3=C(O2)C(=C(C=C3OC)OC)OC	High	Yes	Yes	Yes	Yes	Yes	Yes	Stem cell growth factor receptor	KIT	0.164184
MWSHY0128	5,7,8,4'-Tetramethoxyflavone	COC1=CC=C(C=C1)C2=CC(=O)C3=C(O2)C(=C(C=C3OC)OC)OC	High	Yes	Yes	Yes	Yes	Yes	Yes	Adenosine A3 receptor	ADORA3	0.14746
MWSHY0128	5,7,8,4'-Tetramethoxyflavone	COC1=CC=C(C=C1)C2=CC(=O)C3=C(O2)C(=C(C=C3OC)OC)OC	High	Yes	Yes	Yes	Yes	Yes	Yes	Adenosine A1 receptor (by homology)	ADORA1	0.14746
MWSHY0128	5,7,8,4'-Tetramethoxyflavone	COC1=CC=C(C=C1)C2=CC(=O)C3=C(O2)C(=C(C=C3OC)OC)OC	High	Yes	Yes	Yes	Yes	Yes	Yes	Adenosine A2a receptor (by homology)	ADORA2A	0.14746
MWSHY0128	5,7,8,4'-Tetramethoxyflavone	COC1=CC=C(C=C1)C2=CC(=O)C3=C(O2)C(=C(C=C3OC)OC)OC	High	Yes	Yes	Yes	Yes	Yes	Yes	Arachidonate 5-lipoxygenase	ALOX5	0.122339
MWSHY0202	6-Methylflavone	CC1=CC2=C(C=C1)OC(=CC2=O)C3=CC=CC=C3	High	Yes	Yes	Yes	Yes	Yes	Yes	DNA-dependent protein kinase	PRKDC	0.389413
MWSHY0202	6-Methylflavone	CC1=CC2=C(C=C1)OC(=CC2=O)C3=CC=CC=C3	High	Yes	Yes	Yes	Yes	Yes	Yes	Phosphodiesterase 5A	PDE5A	0.343994
MWSHY0202	6-Methylflavone	CC1=CC2=C(C=C1)OC(=CC2=O)C3=CC=CC=C3	High	Yes	Yes	Yes	Yes	Yes	Yes	Thromboxane-A synthase	TBXAS1	0.343994
MWSHY0202	6-Methylflavone	CC1=CC2=C(C=C1)OC(=CC2=O)C3=CC=CC=C3	High	Yes	Yes	Yes	Yes	Yes	Yes	Cytochrome P450 19A1	CYP19A1	0.343994
MWSHY0202	6-Methylflavone	CC1=CC2=C(C=C1)OC(=CC2=O)C3=CC=CC=C3	High	Yes	Yes	Yes	Yes	Yes	Yes	Cytochrome P450 1A1	CYP1A1	0.343994
MWSHY0202	6-Methylflavone	CC1=CC2=C(C=C1)OC(=CC2=O)C3=CC=CC=C3	High	Yes	Yes	Yes	Yes	Yes	Yes	Adenosine A1 receptor	ADORA1	0.343994
MWSHY0202	6-Methylflavone	CC1=CC2=C(C=C1)OC(=CC2=O)C3=CC=CC=C3	High	Yes	Yes	Yes	Yes	Yes	Yes	Neurokinin 2 receptor	TACR2	0.343994
MWSHY0202	6-Methylflavone	CC1=CC2=C(C=C1)OC(=CC2=O)C3=CC=CC=C3	High	Yes	Yes	Yes	Yes	Yes	Yes	Adenosine A2a receptor (by homology)	ADORA2A	0.343994
MWSHY0202	6-Methylflavone	CC1=CC2=C(C=C1)OC(=CC2=O)C3=CC=CC=C3	High	Yes	Yes	Yes	Yes	Yes	Yes	Poly [ADP-ribose] polymerase-1	PARP1	0.343994
MWSHY0202	6-Methylflavone	CC1=CC2=C(C=C1)OC(=CC2=O)C3=CC=CC=C3	High	Yes	Yes	Yes	Yes	Yes	Yes	Cytochrome P450 1A2	CYP1A2	0.343994
MWSHY0202	6-Methylflavone	CC1=CC2=C(C=C1)OC(=CC2=O)C3=CC=CC=C3	High	Yes	Yes	Yes	Yes	Yes	Yes	Cytochrome P450 1B1	CYP1B1	0.343994
MWSHY0202	6-Methylflavone	CC1=CC2=C(C=C1)OC(=CC2=O)C3=CC=CC=C3	High	Yes	Yes	Yes	Yes	Yes	Yes	ATP-binding cassette sub-family G member 2	ABCG2	0.343994
MWSHY0202	6-Methylflavone	CC1=CC2=C(C=C1)OC(=CC2=O)C3=CC=CC=C3	High	Yes	Yes	Yes	Yes	Yes	Yes	Tankyrase-2	TNKS2	0.343994
MWSHY0202	6-Methylflavone	CC1=CC2=C(C=C1)OC(=CC2=O)C3=CC=CC=C3	High	Yes	Yes	Yes	Yes	Yes	Yes	Tankyrase-1	TNKS	0.343994
MWSHY0202	6-Methylflavone	CC1=CC2=C(C=C1)OC(=CC2=O)C3=CC=CC=C3	High	Yes	Yes	Yes	Yes	Yes	Yes	Monoamine oxidase B	MAOB	0.298647
MWSHY0202	6-Methylflavone	CC1=CC2=C(C=C1)OC(=CC2=O)C3=CC=CC=C3	High	Yes	Yes	Yes	Yes	Yes	Yes	Carbonic anhydrase II	CA2	0.253265
MWSHY0202	6-Methylflavone	CC1=CC2=C(C=C1)OC(=CC2=O)C3=CC=CC=C3	High	Yes	Yes	Yes	Yes	Yes	Yes	Carbonic anhydrase I	CA1	0.253265
MWSHY0202	6-Methylflavone	CC1=CC2=C(C=C1)OC(=CC2=O)C3=CC=CC=C3	High	Yes	Yes	Yes	Yes	Yes	Yes	Carbonic anhydrase XII	CA12	0.253265
MWSHY0202	6-Methylflavone	CC1=CC2=C(C=C1)OC(=CC2=O)C3=CC=CC=C3	High	Yes	Yes	Yes	Yes	Yes	Yes	Carbonic anhydrase IX	CA9	0.253265
MWSHY0202	6-Methylflavone	CC1=CC2=C(C=C1)OC(=CC2=O)C3=CC=CC=C3	High	Yes	Yes	Yes	Yes	Yes	Yes	Tyrosine-protein kinase FYN	FYN	0.226036
MWSHY0202	6-Methylflavone	CC1=CC2=C(C=C1)OC(=CC2=O)C3=CC=CC=C3	High	Yes	Yes	Yes	Yes	Yes	Yes	MAP kinase ERK1	MAPK3	0.226036
MWSHY0202	6-Methylflavone	CC1=CC2=C(C=C1)OC(=CC2=O)C3=CC=CC=C3	High	Yes	Yes	Yes	Yes	Yes	Yes	Cytosolic phospholipase A2	PLA2G4A	0.162404
MWSHY0202	6-Methylflavone	CC1=CC2=C(C=C1)OC(=CC2=O)C3=CC=CC=C3	High	Yes	Yes	Yes	Yes	Yes	Yes	Phospholipase A2 group IIA	PLA2G2A	0.153377
MWSmce040	Isovanillin	COC1=C(C=C(C=C1)C=O)O	High	Yes	No	Yes	Yes	No	Yes	Serine/threonine-protein kinase/endoribonuclease IRE1	ERN1	0.187879
MWSmce040	Isovanillin	COC1=C(C=C(C=C1)C=O)O	High	Yes	No	Yes	Yes	No	Yes	Carbonic anhydrase II	CA2	0.13988
MWSmce089	N-p-Coumaroyltyramine	C1=CC(=CC=C1CCNC(=O)C=CC2=CC=C(C=C2)O)O	High	Yes	Yes	Yes	Yes	Yes	Yes	Matrix metalloproteinase 9	MMP9	0.526222
MWSmce089	N-p-Coumaroyltyramine	C1=CC(=CC=C1CCNC(=O)C=CC2=CC=C(C=C2)O)O	High	Yes	Yes	Yes	Yes	Yes	Yes	Matrix metalloproteinase 1	MMP1	0.526222
MWSmce089	N-p-Coumaroyltyramine	C1=CC(=CC=C1CCNC(=O)C=CC2=CC=C(C=C2)O)O	High	Yes	Yes	Yes	Yes	Yes	Yes	Matrix metalloproteinase 2	MMP2	0.526222
MWSmce159	6,7-Dihydroxy-4-methylcoumarin	CC1=CC(=O)OC2=CC(=C(C=C12)O)O	High	Yes	Yes	Yes	Yes	No	Yes	Carbonic anhydrase XII	CA12	0.317767
MWSmce159	6,7-Dihydroxy-4-methylcoumarin	CC1=CC(=O)OC2=CC(=C(C=C12)O)O	High	Yes	Yes	Yes	Yes	No	Yes	Carbonic anhydrase IX	CA9	0.317767
MWSmce159	6,7-Dihydroxy-4-methylcoumarin	CC1=CC(=O)OC2=CC(=C(C=C12)O)O	High	Yes	Yes	Yes	Yes	No	Yes	Estradiol 17-beta-dehydrogenase 3	HSD17B3	0.164181
MWSmce329	Antiarol	COC1=CC(=CC(=C1OC)OC)O	High	Yes	Yes	Yes	Yes	No	Yes	Carbonic anhydrase IX	CA9	0.379135
MWSmce329	Antiarol	COC1=CC(=CC(=C1OC)OC)O	High	Yes	Yes	Yes	Yes	No	Yes	Carbonic anhydrase VII	CA7	0.36996
MWSmce329	Antiarol	COC1=CC(=CC(=C1OC)OC)O	High	Yes	Yes	Yes	Yes	No	Yes	Carbonic anhydrase I	CA1	0.36996
MWSmce329	Antiarol	COC1=CC(=CC(=C1OC)OC)O	High	Yes	Yes	Yes	Yes	No	Yes	Carbonic anhydrase XII	CA12	0.36996
MWSmce329	Antiarol	COC1=CC(=CC(=C1OC)OC)O	High	Yes	Yes	Yes	Yes	No	Yes	Carbonic anhydrase II	CA2	0.361585
MWSmce329	Antiarol	COC1=CC(=CC(=C1OC)OC)O	High	Yes	Yes	Yes	Yes	No	Yes	Carbonic anhydrase XIV	CA14	0.361585
MWSmce329	Antiarol	COC1=CC(=CC(=C1OC)OC)O	High	Yes	Yes	Yes	Yes	No	Yes	Monoamine oxidase B	MAOB	0.124538
MWSmce712	Ethyl phenylacetate	CCOC(=O)CC1=CC=CC=C1	High	Yes	Yes	Yes	Yes	No	Yes	Peptidyl-glycine alpha-amidating monooxygenase	PAM	0.141787
MWSmce712	Ethyl phenylacetate	CCOC(=O)CC1=CC=CC=C1	High	Yes	Yes	Yes	Yes	No	Yes	Beta-chymotrypsin	CTRB1	0.133391
MWSmce712	Ethyl phenylacetate	CCOC(=O)CC1=CC=CC=C1	High	Yes	Yes	Yes	Yes	No	Yes	Trypsin I	PRSS1	0.133391
MWSmce712	Ethyl phenylacetate	CCOC(=O)CC1=CC=CC=C1	High	Yes	Yes	Yes	Yes	No	Yes	Chymotrypsin C	CTRC	0.133391
MWSmce712	Ethyl phenylacetate	CCOC(=O)CC1=CC=CC=C1	High	Yes	Yes	Yes	Yes	No	Yes	14-3-3 protein gamma	YWHAG	0.125076
MWSmce712	Ethyl phenylacetate	CCOC(=O)CC1=CC=CC=C1	High	Yes	Yes	Yes	Yes	No	Yes	Alpha-2a adrenergic receptor	ADRA2A	0.125076
MWSmce712	Ethyl phenylacetate	CCOC(=O)CC1=CC=CC=C1	High	Yes	Yes	Yes	Yes	No	Yes	Adrenergic receptor alpha-2	ADRA2C	0.125076
MWSmce712	Ethyl phenylacetate	CCOC(=O)CC1=CC=CC=C1	High	Yes	Yes	Yes	Yes	No	Yes	Alpha-2b adrenergic receptor	ADRA2B	0.125076
MWSmce712	Ethyl phenylacetate	CCOC(=O)CC1=CC=CC=C1	High	Yes	Yes	Yes	Yes	No	Yes	Alpha-1a adrenergic receptor	ADRA1A	0.125076
MWSmce712	Ethyl phenylacetate	CCOC(=O)CC1=CC=CC=C1	High	Yes	Yes	Yes	Yes	No	Yes	Leukocyte elastase	ELANE	0.125076
MWSmce712	Ethyl phenylacetate	CCOC(=O)CC1=CC=CC=C1	High	Yes	Yes	Yes	Yes	No	Yes	Indoleamine 2,3-dioxygenase	IDO1	0.125076
MWSmce712	Ethyl phenylacetate	CCOC(=O)CC1=CC=CC=C1	High	Yes	Yes	Yes	Yes	No	Yes	Intermediate conductance calcium-activated potassium channel protein 4	KCNN4	0.125076
MWSmce712	Ethyl phenylacetate	CCOC(=O)CC1=CC=CC=C1	High	Yes	Yes	Yes	Yes	No	Yes	Cytochrome P450 11B1	CYP11B1	0.125076
MWSmce712	Ethyl phenylacetate	CCOC(=O)CC1=CC=CC=C1	High	Yes	Yes	Yes	Yes	No	Yes	GABA A receptor alpha-2/beta-2/gamma-2	GABRA2 GABRB2 GABRG2	0.125076
MWSmce712	Ethyl phenylacetate	CCOC(=O)CC1=CC=CC=C1	High	Yes	Yes	Yes	Yes	No	Yes	Cytochrome P450 11B2	CYP11B2	0.125076
MWSmce712	Ethyl phenylacetate	CCOC(=O)CC1=CC=CC=C1	High	Yes	Yes	Yes	Yes	No	Yes	Adenosine A1 receptor	ADORA1	0.125076
MWSmce712	Ethyl phenylacetate	CCOC(=O)CC1=CC=CC=C1	High	Yes	Yes	Yes	Yes	No	Yes	Adenosine A2a receptor	ADORA2A	0.125076
MWSmce712	Ethyl phenylacetate	CCOC(=O)CC1=CC=CC=C1	High	Yes	Yes	Yes	Yes	No	Yes	Interleukin-8	CXCL8	0.125076
MWSmce712	Ethyl phenylacetate	CCOC(=O)CC1=CC=CC=C1	High	Yes	Yes	Yes	Yes	No	Yes	Solute carrier family 22 member 6 (by homology)	SLC22A6	0.125076
MWSmce712	Ethyl phenylacetate	CCOC(=O)CC1=CC=CC=C1	High	Yes	Yes	Yes	Yes	No	Yes	Transient receptor potential cation channel subfamily A member 1	TRPA1	0.125076
MWSmce712	Ethyl phenylacetate	CCOC(=O)CC1=CC=CC=C1	High	Yes	Yes	Yes	Yes	No	Yes	Cathepsin K	CTSK	0.125076
MWSslk135	7,8-Dihydroxy-4-methylcoumarin	CC1=CC(=O)OC2=C1C=CC(=C2O)O	High	Yes	Yes	Yes	Yes	No	Yes	Carbonic anhydrase XII	CA12	0.164181
MWSslk135	7,8-Dihydroxy-4-methylcoumarin	CC1=CC(=O)OC2=C1C=CC(=C2O)O	High	Yes	Yes	Yes	Yes	No	Yes	Carbonic anhydrase IX	CA9	0.164181
MWSslk135	7,8-Dihydroxy-4-methylcoumarin	CC1=CC(=O)OC2=C1C=CC(=C2O)O	High	Yes	Yes	Yes	Yes	No	Yes	Estradiol 17-beta-dehydrogenase 3	HSD17B3	0.153829
MWSslk144	p-Coumaric acid ethyl ester	CCOC(=O)C=CC1=CC=C(C=C1)O	High	Yes	Yes	Yes	Yes	No	Yes	Carbonic anhydrase II	CA2	0.956908
MWSslk144	p-Coumaric acid ethyl ester	CCOC(=O)C=CC1=CC=C(C=C1)O	High	Yes	Yes	Yes	Yes	No	Yes	Carbonic anhydrase VII	CA7	0.956908
MWSslk144	p-Coumaric acid ethyl ester	CCOC(=O)C=CC1=CC=C(C=C1)O	High	Yes	Yes	Yes	Yes	No	Yes	Carbonic anhydrase I	CA1	0.956908
MWSslk144	p-Coumaric acid ethyl ester	CCOC(=O)C=CC1=CC=C(C=C1)O	High	Yes	Yes	Yes	Yes	No	Yes	Carbonic anhydrase XII	CA12	0.956908
MWSslk144	p-Coumaric acid ethyl ester	CCOC(=O)C=CC1=CC=C(C=C1)O	High	Yes	Yes	Yes	Yes	No	Yes	Carbonic anhydrase XIV	CA14	0.956908
MWSslk144	p-Coumaric acid ethyl ester	CCOC(=O)C=CC1=CC=C(C=C1)O	High	Yes	Yes	Yes	Yes	No	Yes	Carbonic anhydrase IX	CA9	0.956908
MWSslk144	p-Coumaric acid ethyl ester	CCOC(=O)C=CC1=CC=C(C=C1)O	High	Yes	Yes	Yes	Yes	No	Yes	Aldose reductase	AKR1B1	0.307148
MWSslk144	p-Coumaric acid ethyl ester	CCOC(=O)C=CC1=CC=C(C=C1)O	High	Yes	Yes	Yes	Yes	No	Yes	Aldo-keto reductase family 1 member B10	AKR1B10	0.276836
MWSslk144	p-Coumaric acid ethyl ester	CCOC(=O)C=CC1=CC=C(C=C1)O	High	Yes	Yes	Yes	Yes	No	Yes	Estrogen receptor beta	ESR2	0.123287
MWSslk183	7,8-Dihydroxy-4-phenylcoumarin	C1=CC=C(C=C1)C2=CC(=O)OC3=C2C=CC(=C3O)O	High	Yes	Yes	Yes	Yes	Yes	Yes	G protein-coupled receptor kinase 6	GRK6	0.198444
MWSslk183	7,8-Dihydroxy-4-phenylcoumarin	C1=CC=C(C=C1)C2=CC(=O)OC3=C2C=CC(=C3O)O	High	Yes	Yes	Yes	Yes	Yes	Yes	Aldose reductase	AKR1B1	0.190592
MWSslk183	7,8-Dihydroxy-4-phenylcoumarin	C1=CC=C(C=C1)C2=CC(=O)OC3=C2C=CC(=C3O)O	High	Yes	Yes	Yes	Yes	Yes	Yes	Aldehyde dehydrogenase	ALDH2	0.190592
MWSslk183	7,8-Dihydroxy-4-phenylcoumarin	C1=CC=C(C=C1)C2=CC(=O)OC3=C2C=CC(=C3O)O	High	Yes	Yes	Yes	Yes	Yes	Yes	Estradiol 17-beta-dehydrogenase 3	HSD17B3	0.190592
NK10264324	Phloroglucinol	C1=C(C=C(C=C1O)O)O	High	Yes	No	Yes	Yes	No	Yes	Carbonic anhydrase II	CA2	0.217345
NK10264324	Phloroglucinol	C1=C(C=C(C=C1O)O)O	High	Yes	No	Yes	Yes	No	Yes	Quinone reductase 2	NQO2	0.166712
NK10264324	Phloroglucinol	C1=C(C=C(C=C1O)O)O	High	Yes	No	Yes	Yes	No	Yes	Tyrosine-protein kinase FYN	FYN	0.146857
NK10264324	Phloroglucinol	C1=C(C=C(C=C1O)O)O	High	Yes	No	Yes	Yes	No	Yes	Epidermal growth factor receptor erbB1	EGFR	0.146857
NK10264324	Phloroglucinol	C1=C(C=C(C=C1O)O)O	High	Yes	No	Yes	Yes	No	Yes	Carbonic anhydrase I	CA1	0.146857
NK10264324	Phloroglucinol	C1=C(C=C(C=C1O)O)O	High	Yes	No	Yes	Yes	No	Yes	Carbonic anhydrase VI	CA6	0.146857
NK10264324	Phloroglucinol	C1=C(C=C(C=C1O)O)O	High	Yes	No	Yes	Yes	No	Yes	Carbonic anhydrase XII	CA12	0.125818
Zajp007311	3',4',5',5,7-Pentamethoxyflavone*	COC1=CC2=C(C(=C1)OC)C(=O)C=C(O2)C3=CC(=C(C(=C3)OC)OC)OC	High	Yes	Yes	Yes	Yes	Yes	Yes	ATP-binding cassette sub-family G member 2	ABCG2	0.441342
Zajp007311	3',4',5',5,7-Pentamethoxyflavone*	COC1=CC2=C(C(=C1)OC)C(=O)C=C(O2)C3=CC(=C(C(=C3)OC)OC)OC	High	Yes	Yes	Yes	Yes	Yes	Yes	Plasminogen	PLG	0.177292
Zajp007311	3',4',5',5,7-Pentamethoxyflavone*	COC1=CC2=C(C(=C1)OC)C(=O)C=C(O2)C3=CC(=C(C(=C3)OC)OC)OC	High	Yes	Yes	Yes	Yes	Yes	Yes	Cytochrome P450 1B1	CYP1B1	0.161277
Zajp007311	3',4',5',5,7-Pentamethoxyflavone*	COC1=CC2=C(C(=C1)OC)C(=O)C=C(O2)C3=CC(=C(C(=C3)OC)OC)OC	High	Yes	Yes	Yes	Yes	Yes	Yes	Tyrosine-protein kinase SYK	SYK	0.15329
Zajp007311	3',4',5',5,7-Pentamethoxyflavone*	COC1=CC2=C(C(=C1)OC)C(=O)C=C(O2)C3=CC(=C(C(=C3)OC)OC)OC	High	Yes	Yes	Yes	Yes	Yes	Yes	Delta opioid receptor	OPRD1	0.145251
Zajp007311	3',4',5',5,7-Pentamethoxyflavone*	COC1=CC2=C(C(=C1)OC)C(=O)C=C(O2)C3=CC(=C(C(=C3)OC)OC)OC	High	Yes	Yes	Yes	Yes	Yes	Yes	Glycogen synthase kinase-3 beta	GSK3B	0.137289
Zajp007311	3',4',5',5,7-Pentamethoxyflavone*	COC1=CC2=C(C(=C1)OC)C(=O)C=C(O2)C3=CC(=C(C(=C3)OC)OC)OC	High	Yes	Yes	Yes	Yes	Yes	Yes	Adenosine A1 receptor	ADORA1	0.137289
Zajp007311	3',4',5',5,7-Pentamethoxyflavone*	COC1=CC2=C(C(=C1)OC)C(=O)C=C(O2)C3=CC(=C(C(=C3)OC)OC)OC	High	Yes	Yes	Yes	Yes	Yes	Yes	Adenosine A2a receptor	ADORA2A	0.137289
Zajp007311	3',4',5',5,7-Pentamethoxyflavone*	COC1=CC2=C(C(=C1)OC)C(=O)C=C(O2)C3=CC(=C(C(=C3)OC)OC)OC	High	Yes	Yes	Yes	Yes	Yes	Yes	Tyrosine-protein kinase receptor FLT3	FLT3	0.137289
Zajp007311	3',4',5',5,7-Pentamethoxyflavone*	COC1=CC2=C(C(=C1)OC)C(=O)C=C(O2)C3=CC(=C(C(=C3)OC)OC)OC	High	Yes	Yes	Yes	Yes	Yes	Yes	Carbonic anhydrase II	CA2	0.137289
Zajp007311	3',4',5',5,7-Pentamethoxyflavone*	COC1=CC2=C(C(=C1)OC)C(=O)C=C(O2)C3=CC(=C(C(=C3)OC)OC)OC	High	Yes	Yes	Yes	Yes	Yes	Yes	Carbonic anhydrase VII	CA7	0.137289
Zajp007311	3',4',5',5,7-Pentamethoxyflavone*	COC1=CC2=C(C(=C1)OC)C(=O)C=C(O2)C3=CC(=C(C(=C3)OC)OC)OC	High	Yes	Yes	Yes	Yes	Yes	Yes	Carbonic anhydrase XII	CA12	0.137289
Zajp007311	3',4',5',5,7-Pentamethoxyflavone*	COC1=CC2=C(C(=C1)OC)C(=O)C=C(O2)C3=CC(=C(C(=C3)OC)OC)OC	High	Yes	Yes	Yes	Yes	Yes	Yes	Poly [ADP-ribose] polymerase-1	PARP1	0.137289
Zajp007311	3',4',5',5,7-Pentamethoxyflavone*	COC1=CC2=C(C(=C1)OC)C(=O)C=C(O2)C3=CC(=C(C(=C3)OC)OC)OC	High	Yes	Yes	Yes	Yes	Yes	Yes	Stem cell growth factor receptor	KIT	0.129284
Zajp007311	3',4',5',5,7-Pentamethoxyflavone*	COC1=CC2=C(C(=C1)OC)C(=O)C=C(O2)C3=CC(=C(C(=C3)OC)OC)OC	High	Yes	Yes	Yes	Yes	Yes	Yes	Tankyrase-2	TNKS2	0.129284
Zajp007311	3',4',5',5,7-Pentamethoxyflavone*	COC1=CC2=C(C(=C1)OC)C(=O)C=C(O2)C3=CC(=C(C(=C3)OC)OC)OC	High	Yes	Yes	Yes	Yes	Yes	Yes	Tankyrase-1	TNKS	0.129284
Zajp007311	3',4',5',5,7-Pentamethoxyflavone*	COC1=CC2=C(C(=C1)OC)C(=O)C=C(O2)C3=CC(=C(C(=C3)OC)OC)OC	High	Yes	Yes	Yes	Yes	Yes	Yes	Aldose reductase	AKR1B1	0.129284
Zajp007311	3',4',5',5,7-Pentamethoxyflavone*	COC1=CC2=C(C(=C1)OC)C(=O)C=C(O2)C3=CC(=C(C(=C3)OC)OC)OC	High	Yes	Yes	Yes	Yes	Yes	Yes	P-glycoprotein 1	ABCB1	0.129284
Zajp007311	3',4',5',5,7-Pentamethoxyflavone*	COC1=CC2=C(C(=C1)OC)C(=O)C=C(O2)C3=CC(=C(C(=C3)OC)OC)OC	High	Yes	Yes	Yes	Yes	Yes	Yes	Cyclin-dependent kinase 5/CDK5 activator 1	CDK5R1 CDK5	0.121287
Zajp007311	3',4',5',5,7-Pentamethoxyflavone*	COC1=CC2=C(C(=C1)OC)C(=O)C=C(O2)C3=CC(=C(C(=C3)OC)OC)OC	High	Yes	Yes	Yes	Yes	Yes	Yes	Glyoxalase I	GLO1	0.121287
Zajp007311	3',4',5',5,7-Pentamethoxyflavone*	COC1=CC2=C(C(=C1)OC)C(=O)C=C(O2)C3=CC(=C(C(=C3)OC)OC)OC	High	Yes	Yes	Yes	Yes	Yes	Yes	Matrix metalloproteinase 2	MMP2	0.121287
Zajp007311	3',4',5',5,7-Pentamethoxyflavone*	COC1=CC2=C(C(=C1)OC)C(=O)C=C(O2)C3=CC(=C(C(=C3)OC)OC)OC	High	Yes	Yes	Yes	Yes	Yes	Yes	Aldo-keto reductase family 1 member B10	AKR1B10	0.121287
Zajp007311	3',4',5',5,7-Pentamethoxyflavone*	COC1=CC2=C(C(=C1)OC)C(=O)C=C(O2)C3=CC(=C(C(=C3)OC)OC)OC	High	Yes	Yes	Yes	Yes	Yes	Yes	Arginase-1 (by homology)	ARG1	0.121287
Zajp007311	3',4',5',5,7-Pentamethoxyflavone*	COC1=CC2=C(C(=C1)OC)C(=O)C=C(O2)C3=CC(=C(C(=C3)OC)OC)OC	High	Yes	Yes	Yes	Yes	Yes	Yes	Multidrug resistance-associated protein 1	ABCC1	0.121287
Zajp007311	3',4',5',5,7-Pentamethoxyflavone*	COC1=CC2=C(C(=C1)OC)C(=O)C=C(O2)C3=CC(=C(C(=C3)OC)OC)OC	High	Yes	Yes	Yes	Yes	Yes	Yes	Adenosine A3 receptor	ADORA3	0.121287
Zajp007311	3',4',5',5,7-Pentamethoxyflavone*	COC1=CC2=C(C(=C1)OC)C(=O)C=C(O2)C3=CC(=C(C(=C3)OC)OC)OC	High	Yes	Yes	Yes	Yes	Yes	Yes	Receptor-type tyrosine-protein phosphatase S	PTPRS	0.121287
Zajp007311	3',4',5',5,7-Pentamethoxyflavone*	COC1=CC2=C(C(=C1)OC)C(=O)C=C(O2)C3=CC(=C(C(=C3)OC)OC)OC	High	Yes	Yes	Yes	Yes	Yes	Yes	Hepatocyte growth factor receptor	MET	0.121287
Zbzp007301	2-Methoxy-6-undecyl-1,4-benzoquinone	CCCCCCCCCCCC1=CC(=O)C=C(C1=O)OC	High	Yes	Yes	No	Yes	No	Yes	Arachidonate 5-lipoxygenase	ALOX5	0.43552
Zbzp007301	2-Methoxy-6-undecyl-1,4-benzoquinone	CCCCCCCCCCCC1=CC(=O)C=C(C1=O)OC	High	Yes	Yes	No	Yes	No	Yes	Macrophage-expressed gene 1 protein	MPEG1	0.33674
Zbzp007301	2-Methoxy-6-undecyl-1,4-benzoquinone	CCCCCCCCCCCC1=CC(=O)C=C(C1=O)OC	High	Yes	Yes	No	Yes	No	Yes	Cytochrome P450 2C9	CYP2C9	0.180252
Zbzp007301	2-Methoxy-6-undecyl-1,4-benzoquinone	CCCCCCCCCCCC1=CC(=O)C=C(C1=O)OC	High	Yes	Yes	No	Yes	No	Yes	Cytochrome P450 3A4	CYP3A4	0.180252
Zbzp007301	2-Methoxy-6-undecyl-1,4-benzoquinone	CCCCCCCCCCCC1=CC(=O)C=C(C1=O)OC	High	Yes	Yes	No	Yes	No	Yes	Cytochrome P450 2C19	CYP2C19	0.180252
Zbzp007301	2-Methoxy-6-undecyl-1,4-benzoquinone	CCCCCCCCCCCC1=CC(=O)C=C(C1=O)OC	High	Yes	Yes	No	Yes	No	Yes	Phospholipase A2 group IIA	PLA2G2A	0.155528
Zbzp007301	2-Methoxy-6-undecyl-1,4-benzoquinone	CCCCCCCCCCCC1=CC(=O)C=C(C1=O)OC	High	Yes	Yes	No	Yes	No	Yes	Cytochrome P450 19A1	CYP19A1	0.122582
Zbzp007397	5,6,7,7a-tetrahydro-4,4,7a-trimethyl-2(4H)-benzofuranone	CC1(CCCC2(C1=CC(=O)O2)C)C	High	Yes	Yes	Yes	Yes	No	Yes	Potassium-transporting ATPase alpha chain 2	ATP12A	0.194839
mws0005	Tryptamine	C1=CC=C2C(=C1)C(=CN2)CCN	High	Yes	Yes	Yes	Yes	No	Yes	Serotonin 1b (5-HT1b) receptor	HTR1B	1
mws0005	Tryptamine	C1=CC=C2C(=C1)C(=CN2)CCN	High	Yes	Yes	Yes	Yes	No	Yes	Serotonin 1d (5-HT1d) receptor	HTR1D	1
mws0005	Tryptamine	C1=CC=C2C(=C1)C(=CN2)CCN	High	Yes	Yes	Yes	Yes	No	Yes	Serotonin 2c (5-HT2c) receptor	HTR2C	1
mws0005	Tryptamine	C1=CC=C2C(=C1)C(=CN2)CCN	High	Yes	Yes	Yes	Yes	No	Yes	Serotonin transporter (by homology)	SLC6A4	1
mws0005	Tryptamine	C1=CC=C2C(=C1)C(=CN2)CCN	High	Yes	Yes	Yes	Yes	No	Yes	Dopamine transporter (by homology)	SLC6A3	1
mws0005	Tryptamine	C1=CC=C2C(=C1)C(=CN2)CCN	High	Yes	Yes	Yes	Yes	No	Yes	Myeloperoxidase	MPO	1
mws0005	Tryptamine	C1=CC=C2C(=C1)C(=CN2)CCN	High	Yes	Yes	Yes	Yes	No	Yes	Serotonin 6 (5-HT6) receptor	HTR6	1
mws0005	Tryptamine	C1=CC=C2C(=C1)C(=CN2)CCN	High	Yes	Yes	Yes	Yes	No	Yes	Serotonin 2b (5-HT2b) receptor	HTR2B	0.73165
mws0005	Tryptamine	C1=CC=C2C(=C1)C(=CN2)CCN	High	Yes	Yes	Yes	Yes	No	Yes	Serotonin 2a (5-HT2a) receptor	HTR2A	0.73165
mws0005	Tryptamine	C1=CC=C2C(=C1)C(=CN2)CCN	High	Yes	Yes	Yes	Yes	No	Yes	Serotonin 1a (5-HT1a) receptor	HTR1A	0.408374
mws0005	Tryptamine	C1=CC=C2C(=C1)C(=CN2)CCN	High	Yes	Yes	Yes	Yes	No	Yes	Alpha-2a adrenergic receptor	ADRA2A	0.349872
mws0005	Tryptamine	C1=CC=C2C(=C1)C(=CN2)CCN	High	Yes	Yes	Yes	Yes	No	Yes	Beta-1 adrenergic receptor	ADRB1	0.349872
mws0005	Tryptamine	C1=CC=C2C(=C1)C(=CN2)CCN	High	Yes	Yes	Yes	Yes	No	Yes	Serotonin 1e (5-HT1e) receptor	HTR1E	0.349872
mws0005	Tryptamine	C1=CC=C2C(=C1)C(=CN2)CCN	High	Yes	Yes	Yes	Yes	No	Yes	Norepinephrine transporter	SLC6A2	0.349872
mws0005	Tryptamine	C1=CC=C2C(=C1)C(=CN2)CCN	High	Yes	Yes	Yes	Yes	No	Yes	Serotonin 7 (5-HT7) receptor	HTR7	0.349872
mws0005	Tryptamine	C1=CC=C2C(=C1)C(=CN2)CCN	High	Yes	Yes	Yes	Yes	No	Yes	Serotonin 5a (5-HT5a) receptor	HTR5A	0.208479
mws0005	Tryptamine	C1=CC=C2C(=C1)C(=CN2)CCN	High	Yes	Yes	Yes	Yes	No	Yes	Serotonin 4 (5-HT4) receptor	HTR4	0.158398
mws0005	Tryptamine	C1=CC=C2C(=C1)C(=CN2)CCN	High	Yes	Yes	Yes	Yes	No	Yes	Adenosine A3 receptor	ADORA3	0.158398
mws0005	Tryptamine	C1=CC=C2C(=C1)C(=CN2)CCN	High	Yes	Yes	Yes	Yes	No	Yes	Dopamine D3 receptor	DRD3	0.150098
mws0005	Tryptamine	C1=CC=C2C(=C1)C(=CN2)CCN	High	Yes	Yes	Yes	Yes	No	Yes	Dopamine D2 receptor	DRD2	0.141787
mws0005	Tryptamine	C1=CC=C2C(=C1)C(=CN2)CCN	High	Yes	Yes	Yes	Yes	No	Yes	Alpha-1a adrenergic receptor	ADRA1A	0.141787
mws0005	Tryptamine	C1=CC=C2C(=C1)C(=CN2)CCN	High	Yes	Yes	Yes	Yes	No	Yes	Sigma opioid receptor	SIGMAR1	0.141787
mws0005	Tryptamine	C1=CC=C2C(=C1)C(=CN2)CCN	High	Yes	Yes	Yes	Yes	No	Yes	Transient receptor potential cation channel subfamily M member 8 (by homology)	TRPM8	0.133391
mws0005	Tryptamine	C1=CC=C2C(=C1)C(=CN2)CCN	High	Yes	Yes	Yes	Yes	No	Yes	Carbonic anhydrase III	CA3	0.133391
mws0005	Tryptamine	C1=CC=C2C(=C1)C(=CN2)CCN	High	Yes	Yes	Yes	Yes	No	Yes	Carbonic anhydrase VI	CA6	0.133391
mws0005	Tryptamine	C1=CC=C2C(=C1)C(=CN2)CCN	High	Yes	Yes	Yes	Yes	No	Yes	Carbonic anhydrase VB	CA5B	0.133391
mws0005	Tryptamine	C1=CC=C2C(=C1)C(=CN2)CCN	High	Yes	Yes	Yes	Yes	No	Yes	Carbonic anhydrase VA	CA5A	0.133391
mws0005	Tryptamine	C1=CC=C2C(=C1)C(=CN2)CCN	High	Yes	Yes	Yes	Yes	No	Yes	Carbonic anhydrase XIII (by homology)	CA13	0.133391
mws0005	Tryptamine	C1=CC=C2C(=C1)C(=CN2)CCN	High	Yes	Yes	Yes	Yes	No	Yes	Adrenergic receptor alpha-2	ADRA2C	0.133391
mws0005	Tryptamine	C1=CC=C2C(=C1)C(=CN2)CCN	High	Yes	Yes	Yes	Yes	No	Yes	Histamine H1 receptor	HRH1	0.125076
mws0005	Tryptamine	C1=CC=C2C(=C1)C(=CN2)CCN	High	Yes	Yes	Yes	Yes	No	Yes	Melatonin receptor 1A	MTNR1A	0.125076
mws0005	Tryptamine	C1=CC=C2C(=C1)C(=CN2)CCN	High	Yes	Yes	Yes	Yes	No	Yes	Melatonin receptor 1B	MTNR1B	0.125076
mws0005	Tryptamine	C1=CC=C2C(=C1)C(=CN2)CCN	High	Yes	Yes	Yes	Yes	No	Yes	Dopamine D1 receptor	DRD1	0.125076
mws0005	Tryptamine	C1=CC=C2C(=C1)C(=CN2)CCN	High	Yes	Yes	Yes	Yes	No	Yes	Kinesin-like protein 1	KIF11	0.125076
mws0009	Coniferyl aldehyde*	COC1=C(C=CC(=C1)C=CC=O)O	High	Yes	Yes	Yes	Yes	No	Yes	Carbonic anhydrase IX	CA9	0.238793
mws0009	Coniferyl aldehyde*	COC1=C(C=CC(=C1)C=CC=O)O	High	Yes	Yes	Yes	Yes	No	Yes	Carbonic anhydrase II	CA2	0.185779
mws0009	Coniferyl aldehyde*	COC1=C(C=CC(=C1)C=CC=O)O	High	Yes	Yes	Yes	Yes	No	Yes	Carbonic anhydrase VII	CA7	0.185779
mws0009	Coniferyl aldehyde*	COC1=C(C=CC(=C1)C=CC=O)O	High	Yes	Yes	Yes	Yes	No	Yes	Carbonic anhydrase I	CA1	0.185779
mws0009	Coniferyl aldehyde*	COC1=C(C=CC(=C1)C=CC=O)O	High	Yes	Yes	Yes	Yes	No	Yes	Carbonic anhydrase XII	CA12	0.185779
mws0009	Coniferyl aldehyde*	COC1=C(C=CC(=C1)C=CC=O)O	High	Yes	Yes	Yes	Yes	No	Yes	Carbonic anhydrase XIV	CA14	0.185779
mws0009	Coniferyl aldehyde*	COC1=C(C=CC(=C1)C=CC=O)O	High	Yes	Yes	Yes	Yes	No	Yes	Beta amyloid A4 protein	APP	0.185779
mws0009	Coniferyl aldehyde*	COC1=C(C=CC(=C1)C=CC=O)O	High	Yes	Yes	Yes	Yes	No	Yes	Arachidonate 5-lipoxygenase	ALOX5	0.133316
mws0055	Tangeretin*	COC1=CC=C(C=C1)C2=CC(=O)C3=C(O2)C(=C(C(=C3OC)OC)OC)OC	High	Yes	Yes	Yes	Yes	Yes	Yes	Delta opioid receptor (by homology)	OPRD1	1
mws0055	Tangeretin*	COC1=CC=C(C=C1)C2=CC(=O)C3=C(O2)C(=C(C(=C3OC)OC)OC)OC	High	Yes	Yes	Yes	Yes	Yes	Yes	Aldose reductase	AKR1B1	0.361329
mws0055	Tangeretin*	COC1=CC=C(C=C1)C2=CC(=O)C3=C(O2)C(=C(C(=C3OC)OC)OC)OC	High	Yes	Yes	Yes	Yes	Yes	Yes	Mu opioid receptor (by homology)	OPRM1	0.257235
mws0055	Tangeretin*	COC1=CC=C(C=C1)C2=CC(=O)C3=C(O2)C(=C(C(=C3OC)OC)OC)OC	High	Yes	Yes	Yes	Yes	Yes	Yes	ATP-binding cassette sub-family G member 2	ABCG2	0.217291
mws0055	Tangeretin*	COC1=CC=C(C=C1)C2=CC(=O)C3=C(O2)C(=C(C(=C3OC)OC)OC)OC	High	Yes	Yes	Yes	Yes	Yes	Yes	Cytochrome P450 1B1	CYP1B1	0.169299
mws0055	Tangeretin*	COC1=CC=C(C=C1)C2=CC(=O)C3=C(O2)C(=C(C(=C3OC)OC)OC)OC	High	Yes	Yes	Yes	Yes	Yes	Yes	Stem cell growth factor receptor	KIT	0.161277
mws0055	Tangeretin*	COC1=CC=C(C=C1)C2=CC(=O)C3=C(O2)C(=C(C(=C3OC)OC)OC)OC	High	Yes	Yes	Yes	Yes	Yes	Yes	Cyclooxygenase-2	PTGS2	0.15329
mws0055	Tangeretin*	COC1=CC=C(C=C1)C2=CC(=O)C3=C(O2)C(=C(C(=C3OC)OC)OC)OC	High	Yes	Yes	Yes	Yes	Yes	Yes	Nitric oxide synthase, inducible	NOS2	0.137289
mws0055	Tangeretin*	COC1=CC=C(C=C1)C2=CC(=O)C3=C(O2)C(=C(C(=C3OC)OC)OC)OC	High	Yes	Yes	Yes	Yes	Yes	Yes	Adenosine A2a receptor	ADORA2A	0.137289
mws0055	Tangeretin*	COC1=CC=C(C=C1)C2=CC(=O)C3=C(O2)C(=C(C(=C3OC)OC)OC)OC	High	Yes	Yes	Yes	Yes	Yes	Yes	Adenosine A1 receptor	ADORA1	0.137289
mws0055	Tangeretin*	COC1=CC=C(C=C1)C2=CC(=O)C3=C(O2)C(=C(C(=C3OC)OC)OC)OC	High	Yes	Yes	Yes	Yes	Yes	Yes	Adenosine A3 receptor	ADORA3	0.137289
mws0055	Tangeretin*	COC1=CC=C(C=C1)C2=CC(=O)C3=C(O2)C(=C(C(=C3OC)OC)OC)OC	High	Yes	Yes	Yes	Yes	Yes	Yes	6-phosphofructo-2-kinase/fructose-2,6-bisphosphatase 3	PFKFB3	0.121287
mws0055	Tangeretin*	COC1=CC=C(C=C1)C2=CC(=O)C3=C(O2)C(=C(C(=C3OC)OC)OC)OC	High	Yes	Yes	Yes	Yes	Yes	Yes	Telomerase reverse transcriptase	TERT	0.121287
mws0055	Tangeretin*	COC1=CC=C(C=C1)C2=CC(=O)C3=C(O2)C(=C(C(=C3OC)OC)OC)OC	High	Yes	Yes	Yes	Yes	Yes	Yes	P-glycoprotein 1	ABCB1	0.121287
mws0055	Tangeretin*	COC1=CC=C(C=C1)C2=CC(=O)C3=C(O2)C(=C(C(=C3OC)OC)OC)OC	High	Yes	Yes	Yes	Yes	Yes	Yes	Arachidonate 5-lipoxygenase	ALOX5	0.121287
mws0103	Indole-3-carboxaldehyde	C1=CC=C2C(=C1)C(=CN2)C=O	High	Yes	No	Yes	Yes	No	Yes	Cytochrome P450 2A6	CYP2A6	0.197405
mws0393	Quinine	COC1=CC2=C(C=CN=C2C=C1)C(C3CC4CCN3CC4C=C)O	High	Yes	Yes	Yes	Yes	Yes	Yes	Butyrylcholinesterase	BCHE	0.905645
mws0393	Quinine	COC1=CC2=C(C=CN=C2C=C1)C(C3CC4CCN3CC4C=C)O	High	Yes	Yes	Yes	Yes	Yes	Yes	Sodium channel protein type V alpha subunit	SCN5A	0.905645
mws0393	Quinine	COC1=CC2=C(C=CN=C2C=C1)C(C3CC4CCN3CC4C=C)O	High	Yes	Yes	Yes	Yes	Yes	Yes	HERG	KCNH2	0.905645
mws0393	Quinine	COC1=CC2=C(C=CN=C2C=C1)C(C3CC4CCN3CC4C=C)O	High	Yes	Yes	Yes	Yes	Yes	Yes	P-glycoprotein 1	ABCB1	0.905645
mws0393	Quinine	COC1=CC2=C(C=CN=C2C=C1)C(C3CC4CCN3CC4C=C)O	High	Yes	Yes	Yes	Yes	Yes	Yes	Voltage-gated potassium channel subunit Kv1.5	KCNA5	0.905645
mws0677	N-Acetylserotonin	CC(=O)NCCC1=CNC2=C1C=C(C=C2)O	High	Yes	Yes	Yes	Yes	Yes	Yes	Melatonin receptor 1A	MTNR1A	0.251223
mws0677	N-Acetylserotonin	CC(=O)NCCC1=CNC2=C1C=C(C=C2)O	High	Yes	Yes	Yes	Yes	Yes	Yes	Melatonin receptor 1B	MTNR1B	0.251223
mws0677	N-Acetylserotonin	CC(=O)NCCC1=CNC2=C1C=C(C=C2)O	High	Yes	Yes	Yes	Yes	Yes	Yes	Quinone reductase 2	NQO2	0.24249
mws0677	N-Acetylserotonin	CC(=O)NCCC1=CNC2=C1C=C(C=C2)O	High	Yes	Yes	Yes	Yes	Yes	Yes	Serotonin 2c (5-HT2c) receptor	HTR2C	0.19916
mws0677	N-Acetylserotonin	CC(=O)NCCC1=CNC2=C1C=C(C=C2)O	High	Yes	Yes	Yes	Yes	Yes	Yes	Serotonin 1b (5-HT1b) receptor	HTR1B	0.147107
mws0677	N-Acetylserotonin	CC(=O)NCCC1=CNC2=C1C=C(C=C2)O	High	Yes	Yes	Yes	Yes	Yes	Yes	Serotonin 2a (5-HT2a) receptor	HTR2A	0.138495
mws0677	N-Acetylserotonin	CC(=O)NCCC1=CNC2=C1C=C(C=C2)O	High	Yes	Yes	Yes	Yes	Yes	Yes	Acetylcholinesterase	ACHE	0.121097
mws0987	6-MethylCoumarin	CC1=CC2=C(C=C1)OC(=O)C=C2	High	Yes	Yes	Yes	Yes	No	Yes	Carbonic anhydrase VII	CA7	0.225012
mws0987	6-MethylCoumarin	CC1=CC2=C(C=C1)OC(=O)C=C2	High	Yes	Yes	Yes	Yes	No	Yes	Carbonic anhydrase I	CA1	0.225012
mws0987	6-MethylCoumarin	CC1=CC2=C(C=C1)OC(=O)C=C2	High	Yes	Yes	Yes	Yes	No	Yes	Carbonic anhydrase VI	CA6	0.225012
mws0987	6-MethylCoumarin	CC1=CC2=C(C=C1)OC(=O)C=C2	High	Yes	Yes	Yes	Yes	No	Yes	Carbonic anhydrase XII	CA12	0.225012
mws0987	6-MethylCoumarin	CC1=CC2=C(C=C1)OC(=O)C=C2	High	Yes	Yes	Yes	Yes	No	Yes	Carbonic anhydrase XIV	CA14	0.225012
mws0987	6-MethylCoumarin	CC1=CC2=C(C=C1)OC(=O)C=C2	High	Yes	Yes	Yes	Yes	No	Yes	Carbonic anhydrase IX	CA9	0.225012
mws0987	6-MethylCoumarin	CC1=CC2=C(C=C1)OC(=O)C=C2	High	Yes	Yes	Yes	Yes	No	Yes	Carbonic anhydrase IV	CA4	0.225012
mws0987	6-MethylCoumarin	CC1=CC2=C(C=C1)OC(=O)C=C2	High	Yes	Yes	Yes	Yes	No	Yes	Carbonic anhydrase XIII (by homology)	CA13	0.225012
mws0987	6-MethylCoumarin	CC1=CC2=C(C=C1)OC(=O)C=C2	High	Yes	Yes	Yes	Yes	No	Yes	Carbonic anhydrase VB	CA5B	0.225012
mws0987	6-MethylCoumarin	CC1=CC2=C(C=C1)OC(=O)C=C2	High	Yes	Yes	Yes	Yes	No	Yes	Carbonic anhydrase VA	CA5A	0.225012
mws0987	6-MethylCoumarin	CC1=CC2=C(C=C1)OC(=O)C=C2	High	Yes	Yes	Yes	Yes	No	Yes	Carbonic anhydrase II	CA2	0.183364
mws0987	6-MethylCoumarin	CC1=CC2=C(C=C1)OC(=O)C=C2	High	Yes	Yes	Yes	Yes	No	Yes	Carbonic anhydrase III	CA3	0.183364
mws0987	6-MethylCoumarin	CC1=CC2=C(C=C1)OC(=O)C=C2	High	Yes	Yes	Yes	Yes	No	Yes	Estrogen receptor alpha	ESR1	0.133391
mws0987	6-MethylCoumarin	CC1=CC2=C(C=C1)OC(=O)C=C2	High	Yes	Yes	Yes	Yes	No	Yes	Estrogen receptor beta	ESR2	0.133391
mws0987	6-MethylCoumarin	CC1=CC2=C(C=C1)OC(=O)C=C2	High	Yes	Yes	Yes	Yes	No	Yes	Estradiol 17-beta-dehydrogenase 3	HSD17B3	0.125076
mws0987	6-MethylCoumarin	CC1=CC2=C(C=C1)OC(=O)C=C2	High	Yes	Yes	Yes	Yes	No	Yes	MAP kinase p38 alpha	MAPK14	0.125076
mws0987	6-MethylCoumarin	CC1=CC2=C(C=C1)OC(=O)C=C2	High	Yes	Yes	Yes	Yes	No	Yes	Nuclear factor NF-kappa-B p105 subunit	NFKB1	0.125076
mws1012	Coumarin	C1=CC=C2C(=C1)C=CC(=O)O2	High	Yes	No	Yes	Yes	No	Yes	Carbonic anhydrase II	CA2	0.857226
mws1012	Coumarin	C1=CC=C2C(=C1)C=CC(=O)O2	High	Yes	No	Yes	Yes	No	Yes	Carbonic anhydrase VII	CA7	0.857226
mws1012	Coumarin	C1=CC=C2C(=C1)C=CC(=O)O2	High	Yes	No	Yes	Yes	No	Yes	Carbonic anhydrase I	CA1	0.857226
mws1012	Coumarin	C1=CC=C2C(=C1)C=CC(=O)O2	High	Yes	No	Yes	Yes	No	Yes	Carbonic anhydrase III	CA3	0.857226
mws1012	Coumarin	C1=CC=C2C(=C1)C=CC(=O)O2	High	Yes	No	Yes	Yes	No	Yes	Carbonic anhydrase VI	CA6	0.857226
mws1012	Coumarin	C1=CC=C2C(=C1)C=CC(=O)O2	High	Yes	No	Yes	Yes	No	Yes	Carbonic anhydrase XII	CA12	0.857226
mws1012	Coumarin	C1=CC=C2C(=C1)C=CC(=O)O2	High	Yes	No	Yes	Yes	No	Yes	Carbonic anhydrase XIV	CA14	0.857226
mws1012	Coumarin	C1=CC=C2C(=C1)C=CC(=O)O2	High	Yes	No	Yes	Yes	No	Yes	Carbonic anhydrase IX	CA9	0.857226
mws1012	Coumarin	C1=CC=C2C(=C1)C=CC(=O)O2	High	Yes	No	Yes	Yes	No	Yes	Carbonic anhydrase IV	CA4	0.857226
mws1012	Coumarin	C1=CC=C2C(=C1)C=CC(=O)O2	High	Yes	No	Yes	Yes	No	Yes	Carbonic anhydrase XIII (by homology)	CA13	0.857226
mws1012	Coumarin	C1=CC=C2C(=C1)C=CC(=O)O2	High	Yes	No	Yes	Yes	No	Yes	Carbonic anhydrase VB	CA5B	0.857226
mws1012	Coumarin	C1=CC=C2C(=C1)C=CC(=O)O2	High	Yes	No	Yes	Yes	No	Yes	Carbonic anhydrase VA	CA5A	0.857226
mws1075	Herniarin	COC1=CC2=C(C=C1)C=CC(=O)O2	High	Yes	Yes	Yes	Yes	No	Yes	Carbonic anhydrase VII	CA7	0.746586
mws1075	Herniarin	COC1=CC2=C(C=C1)C=CC(=O)O2	High	Yes	Yes	Yes	Yes	No	Yes	Carbonic anhydrase I	CA1	0.746586
mws1075	Herniarin	COC1=CC2=C(C=C1)C=CC(=O)O2	High	Yes	Yes	Yes	Yes	No	Yes	Carbonic anhydrase VI	CA6	0.746586
mws1075	Herniarin	COC1=CC2=C(C=C1)C=CC(=O)O2	High	Yes	Yes	Yes	Yes	No	Yes	Carbonic anhydrase XII	CA12	0.746586
mws1075	Herniarin	COC1=CC2=C(C=C1)C=CC(=O)O2	High	Yes	Yes	Yes	Yes	No	Yes	Carbonic anhydrase XIV	CA14	0.746586
mws1075	Herniarin	COC1=CC2=C(C=C1)C=CC(=O)O2	High	Yes	Yes	Yes	Yes	No	Yes	Carbonic anhydrase IX	CA9	0.746586
mws1075	Herniarin	COC1=CC2=C(C=C1)C=CC(=O)O2	High	Yes	Yes	Yes	Yes	No	Yes	Carbonic anhydrase IV	CA4	0.746586
mws1075	Herniarin	COC1=CC2=C(C=C1)C=CC(=O)O2	High	Yes	Yes	Yes	Yes	No	Yes	Carbonic anhydrase XIII (by homology)	CA13	0.746586
mws1075	Herniarin	COC1=CC2=C(C=C1)C=CC(=O)O2	High	Yes	Yes	Yes	Yes	No	Yes	Carbonic anhydrase VA	CA5A	0.746586
mws1075	Herniarin	COC1=CC2=C(C=C1)C=CC(=O)O2	High	Yes	Yes	Yes	Yes	No	Yes	Carbonic anhydrase VB	CA5B	0.300383
mws1078	Anthranilate	C1=CC=C(C(=C1)C(=O)O)N	High	Yes	No	Yes	Yes	No	Yes	Carbonic anhydrase II	CA2	0.259183
mws1078	Anthranilate	C1=CC=C(C(=C1)C(=O)O)N	High	Yes	No	Yes	Yes	No	Yes	Carbonic anhydrase I	CA1	0.259183
mws1195	p-Coumaric acid methyl ester	COC(=O)C=CC1=CC=C(C=C1)O	High	Yes	Yes	Yes	Yes	No	Yes	Carbonic anhydrase II	CA2	0.721586
mws1195	p-Coumaric acid methyl ester	COC(=O)C=CC1=CC=C(C=C1)O	High	Yes	Yes	Yes	Yes	No	Yes	Carbonic anhydrase VII	CA7	0.721586
mws1195	p-Coumaric acid methyl ester	COC(=O)C=CC1=CC=C(C=C1)O	High	Yes	Yes	Yes	Yes	No	Yes	Carbonic anhydrase I	CA1	0.721586
mws1195	p-Coumaric acid methyl ester	COC(=O)C=CC1=CC=C(C=C1)O	High	Yes	Yes	Yes	Yes	No	Yes	Carbonic anhydrase XII	CA12	0.721586
mws1195	p-Coumaric acid methyl ester	COC(=O)C=CC1=CC=C(C=C1)O	High	Yes	Yes	Yes	Yes	No	Yes	Carbonic anhydrase XIV	CA14	0.721586
mws1195	p-Coumaric acid methyl ester	COC(=O)C=CC1=CC=C(C=C1)O	High	Yes	Yes	Yes	Yes	No	Yes	Carbonic anhydrase IX	CA9	0.721586
mws1195	p-Coumaric acid methyl ester	COC(=O)C=CC1=CC=C(C=C1)O	High	Yes	Yes	Yes	Yes	No	Yes	Estrogen receptor beta	ESR2	0.274008
mws1195	p-Coumaric acid methyl ester	COC(=O)C=CC1=CC=C(C=C1)O	High	Yes	Yes	Yes	Yes	No	Yes	Carbonic anhydrase III	CA3	0.168449
mws1195	p-Coumaric acid methyl ester	COC(=O)C=CC1=CC=C(C=C1)O	High	Yes	Yes	Yes	Yes	No	Yes	Aldose reductase	AKR1B1	0.150924
mws1195	p-Coumaric acid methyl ester	COC(=O)C=CC1=CC=C(C=C1)O	High	Yes	Yes	Yes	Yes	No	Yes	Carbonic anhydrase IV	CA4	0.133316
mws1195	p-Coumaric acid methyl ester	COC(=O)C=CC1=CC=C(C=C1)O	High	Yes	Yes	Yes	Yes	No	Yes	Carbonic anhydrase VB	CA5B	0.133316
mws1195	p-Coumaric acid methyl ester	COC(=O)C=CC1=CC=C(C=C1)O	High	Yes	Yes	Yes	Yes	No	Yes	Carbonic anhydrase VA	CA5A	0.133316
mws1212	Ferulic acid methyl ester	COC1=C(C=CC(=C1)C=CC(=O)OC)O	High	Yes	Yes	Yes	Yes	Yes	Yes	Monoamine oxidase B	MAOB	0.404791
mws1212	Ferulic acid methyl ester	COC1=C(C=CC(=C1)C=CC(=O)OC)O	High	Yes	Yes	Yes	Yes	Yes	Yes	Carbonic anhydrase IX	CA9	0.356741
mws1212	Ferulic acid methyl ester	COC1=C(C=CC(=C1)C=CC(=O)OC)O	High	Yes	Yes	Yes	Yes	Yes	Yes	Carbonic anhydrase VII	CA7	0.242858
mws1212	Ferulic acid methyl ester	COC1=C(C=CC(=C1)C=CC(=O)OC)O	High	Yes	Yes	Yes	Yes	Yes	Yes	Carbonic anhydrase XII	CA12	0.242858
mws1212	Ferulic acid methyl ester	COC1=C(C=CC(=C1)C=CC(=O)OC)O	High	Yes	Yes	Yes	Yes	Yes	Yes	Carbonic anhydrase II	CA2	0.204771
mws1212	Ferulic acid methyl ester	COC1=C(C=CC(=C1)C=CC(=O)OC)O	High	Yes	Yes	Yes	Yes	Yes	Yes	Carbonic anhydrase I	CA1	0.204771
mws1212	Ferulic acid methyl ester	COC1=C(C=CC(=C1)C=CC(=O)OC)O	High	Yes	Yes	Yes	Yes	Yes	Yes	Carbonic anhydrase XIV	CA14	0.204771
mws1212	Ferulic acid methyl ester	COC1=C(C=CC(=C1)C=CC(=O)OC)O	High	Yes	Yes	Yes	Yes	Yes	Yes	Carbonic anhydrase VI	CA6	0.138113
mws1212	Ferulic acid methyl ester	COC1=C(C=CC(=C1)C=CC(=O)OC)O	High	Yes	Yes	Yes	Yes	Yes	Yes	Carbonic anhydrase VA	CA5A	0.138113
mws1313	Sinensetin*	COC1=C(C=C(C=C1)C2=CC(=O)C3=C(C(=C(C=C3O2)OC)OC)OC)OC	High	Yes	Yes	Yes	Yes	Yes	Yes	ATP-binding cassette sub-family G member 2	ABCG2	1
mws1313	Sinensetin*	COC1=C(C=C(C=C1)C2=CC(=O)C3=C(C(=C(C=C3O2)OC)OC)OC)OC	High	Yes	Yes	Yes	Yes	Yes	Yes	Cytochrome P450 1B1	CYP1B1	0.46535
mws1313	Sinensetin*	COC1=C(C=C(C=C1)C2=CC(=O)C3=C(C(=C(C=C3O2)OC)OC)OC)OC	High	Yes	Yes	Yes	Yes	Yes	Yes	Adenosine A1 receptor	ADORA1	0.177292
mws1313	Sinensetin*	COC1=C(C=C(C=C1)C2=CC(=O)C3=C(C(=C(C=C3O2)OC)OC)OC)OC	High	Yes	Yes	Yes	Yes	Yes	Yes	Adenosine A2a receptor	ADORA2A	0.177292
mws1313	Sinensetin*	COC1=C(C=C(C=C1)C2=CC(=O)C3=C(C(=C(C=C3O2)OC)OC)OC)OC	High	Yes	Yes	Yes	Yes	Yes	Yes	Aldose reductase	AKR1B1	0.161277
mws1313	Sinensetin*	COC1=C(C=C(C=C1)C2=CC(=O)C3=C(C(=C(C=C3O2)OC)OC)OC)OC	High	Yes	Yes	Yes	Yes	Yes	Yes	Delta opioid receptor	OPRD1	0.145251
mws1313	Sinensetin*	COC1=C(C=C(C=C1)C2=CC(=O)C3=C(C(=C(C=C3O2)OC)OC)OC)OC	High	Yes	Yes	Yes	Yes	Yes	Yes	Stem cell growth factor receptor	KIT	0.137289
mws1313	Sinensetin*	COC1=C(C=C(C=C1)C2=CC(=O)C3=C(C(=C(C=C3O2)OC)OC)OC)OC	High	Yes	Yes	Yes	Yes	Yes	Yes	Adenosine A3 receptor	ADORA3	0.137289
mws1313	Sinensetin*	COC1=C(C=C(C=C1)C2=CC(=O)C3=C(C(=C(C=C3O2)OC)OC)OC)OC	High	Yes	Yes	Yes	Yes	Yes	Yes	Tyrosine-protein kinase receptor FLT3	FLT3	0.129284
mws1313	Sinensetin*	COC1=C(C=C(C=C1)C2=CC(=O)C3=C(C(=C(C=C3O2)OC)OC)OC)OC	High	Yes	Yes	Yes	Yes	Yes	Yes	Phospholipase A2 group IIA	PLA2G2A	0.121287
mws1313	Sinensetin*	COC1=C(C=C(C=C1)C2=CC(=O)C3=C(C(=C(C=C3O2)OC)OC)OC)OC	High	Yes	Yes	Yes	Yes	Yes	Yes	Carbonic anhydrase II	CA2	0.121287
mws1313	Sinensetin*	COC1=C(C=C(C=C1)C2=CC(=O)C3=C(C(=C(C=C3O2)OC)OC)OC)OC	High	Yes	Yes	Yes	Yes	Yes	Yes	Tyrosine-protein kinase SYK	SYK	0.121287
mws1313	Sinensetin*	COC1=C(C=C(C=C1)C2=CC(=O)C3=C(C(=C(C=C3O2)OC)OC)OC)OC	High	Yes	Yes	Yes	Yes	Yes	Yes	Carbonic anhydrase VII	CA7	0.121287
mws1313	Sinensetin*	COC1=C(C=C(C=C1)C2=CC(=O)C3=C(C(=C(C=C3O2)OC)OC)OC)OC	High	Yes	Yes	Yes	Yes	Yes	Yes	NADPH oxidase 4	NOX4	0.121287
mws1313	Sinensetin*	COC1=C(C=C(C=C1)C2=CC(=O)C3=C(C(=C(C=C3O2)OC)OC)OC)OC	High	Yes	Yes	Yes	Yes	Yes	Yes	Glycogen synthase kinase-3 beta	GSK3B	0.121287
mws1313	Sinensetin*	COC1=C(C=C(C=C1)C2=CC(=O)C3=C(C(=C(C=C3O2)OC)OC)OC)OC	High	Yes	Yes	Yes	Yes	Yes	Yes	Arachidonate 5-lipoxygenase	ALOX5	0.121287
mws1313	Sinensetin*	COC1=C(C=C(C=C1)C2=CC(=O)C3=C(C(=C(C=C3O2)OC)OC)OC)OC	High	Yes	Yes	Yes	Yes	Yes	Yes	P-glycoprotein 1	ABCB1	0.121287
mws1336	4-Aminobenzoate	C1=CC(=CC=C1C(=O)O)N	High	Yes	No	Yes	Yes	No	Yes	Carbonic anhydrase II	CA2	0.999487
mws1336	4-Aminobenzoate	C1=CC(=CC=C1C(=O)O)N	High	Yes	No	Yes	Yes	No	Yes	Carbonic anhydrase I	CA1	0.999487
mws1668	Angelicin*	C1=CC2=C(C=CO2)C3=C1C=CC(=O)O3	High	Yes	Yes	Yes	Yes	No	Yes	Nuclear factor NF-kappa-B p105 subunit	NFKB1	0.988802
mws1668	Angelicin*	C1=CC2=C(C=CO2)C3=C1C=CC(=O)O3	High	Yes	Yes	Yes	Yes	No	Yes	Acetylcholinesterase	ACHE	0.205261
mws4173	5,7-Dimethoxycoumarin (Limettin)(Citropten)	COC1=CC2=C(C=CC(=O)O2)C(=C1)OC	High	Yes	Yes	Yes	Yes	Yes	Yes	Carbonic anhydrase VII	CA7	0.2906
mws4173	5,7-Dimethoxycoumarin (Limettin)(Citropten)	COC1=CC2=C(C=CC(=O)O2)C(=C1)OC	High	Yes	Yes	Yes	Yes	Yes	Yes	Carbonic anhydrase I	CA1	0.2906
mws4173	5,7-Dimethoxycoumarin (Limettin)(Citropten)	COC1=CC2=C(C=CC(=O)O2)C(=C1)OC	High	Yes	Yes	Yes	Yes	Yes	Yes	Carbonic anhydrase XII	CA12	0.2906
mws4173	5,7-Dimethoxycoumarin (Limettin)(Citropten)	COC1=CC2=C(C=CC(=O)O2)C(=C1)OC	High	Yes	Yes	Yes	Yes	Yes	Yes	Carbonic anhydrase IX	CA9	0.2906
mws4173	5,7-Dimethoxycoumarin (Limettin)(Citropten)	COC1=CC2=C(C=CC(=O)O2)C(=C1)OC	High	Yes	Yes	Yes	Yes	Yes	Yes	Carbonic anhydrase XIII	CA13	0.2906
mws4173	5,7-Dimethoxycoumarin (Limettin)(Citropten)	COC1=CC2=C(C=CC(=O)O2)C(=C1)OC	High	Yes	Yes	Yes	Yes	Yes	Yes	Carbonic anhydrase XIV	CA14	0.214226
mws4173	5,7-Dimethoxycoumarin (Limettin)(Citropten)	COC1=CC2=C(C=CC(=O)O2)C(=C1)OC	High	Yes	Yes	Yes	Yes	Yes	Yes	Carbonic anhydrase VI	CA6	0.185815
mws4173	5,7-Dimethoxycoumarin (Limettin)(Citropten)	COC1=CC2=C(C=CC(=O)O2)C(=C1)OC	High	Yes	Yes	Yes	Yes	Yes	Yes	Carbonic anhydrase IV	CA4	0.185815
mws4173	5,7-Dimethoxycoumarin (Limettin)(Citropten)	COC1=CC2=C(C=CC(=O)O2)C(=C1)OC	High	Yes	Yes	Yes	Yes	Yes	Yes	Carbonic anhydrase VA	CA5A	0.185815
mws5028	2-Benzoxazolinone	C1=CC=C2C(=C1)NC(=O)O2	High	Yes	No	Yes	Yes	No	Yes	Nitric-oxide synthase, endothelial	NOS3	0.135105
pmb0069	Benzamide	C1=CC=C(C=C1)C(=O)N	High	Yes	No	Yes	Yes	No	Yes	Poly [ADP-ribose] polymerase-1	PARP1	1
pme0241	Benzoate	C1=CC=C(C=C1)C(=O)O	High	Yes	No	Yes	Yes	No	Yes	D-amino-acid oxidase	DAO	0.999487
pme0241	Benzoate	C1=CC=C(C=C1)C(=O)O	High	Yes	No	Yes	Yes	No	Yes	Carbonic anhydrase II	CA2	0.166712
pme0241	Benzoate	C1=CC=C(C=C1)C(=O)O	High	Yes	No	Yes	Yes	No	Yes	Carbonic anhydrase I	CA1	0.166712
pme1002	Tyramine	C1=CC(=CC=C1CCN)O	High	Yes	No	Yes	Yes	No	Yes	Trace amine-associated receptor 1 (by homology)	TAAR1	0.228759
pme1002	Tyramine	C1=CC(=CC=C1CCN)O	High	Yes	No	Yes	Yes	No	Yes	Dopamine D2 receptor	DRD2	0.156518
pme1002	Tyramine	C1=CC(=CC=C1CCN)O	High	Yes	No	Yes	Yes	No	Yes	Dopamine D3 receptor	DRD3	0.156518
pme1002	Tyramine	C1=CC(=CC=C1CCN)O	High	Yes	No	Yes	Yes	No	Yes	Dopamine D1 receptor	DRD1	0.146857
pme1002	Tyramine	C1=CC(=CC=C1CCN)O	High	Yes	No	Yes	Yes	No	Yes	Dopamine D4 receptor	DRD4	0.125818
pme1002	Tyramine	C1=CC(=CC=C1CCN)O	High	Yes	No	Yes	Yes	No	Yes	Lysine-specific demethylase 4D-like	KDM4E	0.125818
pme1002	Tyramine	C1=CC(=CC=C1CCN)O	High	Yes	No	Yes	Yes	No	Yes	Dopamine D5 receptor	DRD5	0.125818
pme1002	Tyramine	C1=CC(=CC=C1CCN)O	High	Yes	No	Yes	Yes	No	Yes	Melatonin receptor 1A	MTNR1A	0.125818
pme1002	Tyramine	C1=CC(=CC=C1CCN)O	High	Yes	No	Yes	Yes	No	Yes	Melatonin receptor 1B	MTNR1B	0.125818
pme1002	Tyramine	C1=CC(=CC=C1CCN)O	High	Yes	No	Yes	Yes	No	Yes	Norepinephrine transporter	SLC6A2	0.125818
pme1002	Tyramine	C1=CC(=CC=C1CCN)O	High	Yes	No	Yes	Yes	No	Yes	Dopamine transporter	SLC6A3	0.125818
pme1439	4-Coumarate	C1=CC(=CC=C1C=CC(=O)O)O	High	Yes	Yes	Yes	Yes	No	Yes	Aldose reductase	AKR1B1	1
pme1439	4-Coumarate	C1=CC(=CC=C1C=CC(=O)O)O	High	Yes	Yes	Yes	Yes	No	Yes	Carbonic anhydrase II	CA2	1
pme1439	4-Coumarate	C1=CC(=CC=C1C=CC(=O)O)O	High	Yes	Yes	Yes	Yes	No	Yes	Carbonic anhydrase VII	CA7	1
pme1439	4-Coumarate	C1=CC(=CC=C1C=CC(=O)O)O	High	Yes	Yes	Yes	Yes	No	Yes	Estrogen receptor beta	ESR2	1
pme1439	4-Coumarate	C1=CC(=CC=C1C=CC(=O)O)O	High	Yes	Yes	Yes	Yes	No	Yes	Carbonic anhydrase I	CA1	1
pme1439	4-Coumarate	C1=CC(=CC=C1C=CC(=O)O)O	High	Yes	Yes	Yes	Yes	No	Yes	Carbonic anhydrase III	CA3	1
pme1439	4-Coumarate	C1=CC(=CC=C1C=CC(=O)O)O	High	Yes	Yes	Yes	Yes	No	Yes	Carbonic anhydrase VI	CA6	1
pme1439	4-Coumarate	C1=CC(=CC=C1C=CC(=O)O)O	High	Yes	Yes	Yes	Yes	No	Yes	Carbonic anhydrase XII	CA12	1
pme1439	4-Coumarate	C1=CC(=CC=C1C=CC(=O)O)O	High	Yes	Yes	Yes	Yes	No	Yes	Carbonic anhydrase XIV	CA14	1
pme1439	4-Coumarate	C1=CC(=CC=C1C=CC(=O)O)O	High	Yes	Yes	Yes	Yes	No	Yes	Carbonic anhydrase IX	CA9	1
pme1439	4-Coumarate	C1=CC(=CC=C1C=CC(=O)O)O	High	Yes	Yes	Yes	Yes	No	Yes	Carbonic anhydrase IV	CA4	1
pme1439	4-Coumarate	C1=CC(=CC=C1C=CC(=O)O)O	High	Yes	Yes	Yes	Yes	No	Yes	Carbonic anhydrase VB	CA5B	1
pme1439	4-Coumarate	C1=CC(=CC=C1C=CC(=O)O)O	High	Yes	Yes	Yes	Yes	No	Yes	Carbonic anhydrase VA	CA5A	1
pme1439	4-Coumarate	C1=CC(=CC=C1C=CC(=O)O)O	High	Yes	Yes	Yes	Yes	No	Yes	Macrophage migration inhibitory factor	MIF	0.249992
pme1439	4-Coumarate	C1=CC(=CC=C1C=CC(=O)O)O	High	Yes	Yes	Yes	Yes	No	Yes	Arachidonate 5-lipoxygenase	ALOX5	0.208479
pme1439	4-Coumarate	C1=CC(=CC=C1C=CC(=O)O)O	High	Yes	Yes	Yes	Yes	No	Yes	Matrix metalloproteinase 9	MMP9	0.208479
pme1439	4-Coumarate	C1=CC(=CC=C1C=CC(=O)O)O	High	Yes	Yes	Yes	Yes	No	Yes	Matrix metalloproteinase 1	MMP1	0.208479
pme1439	4-Coumarate	C1=CC(=CC=C1C=CC(=O)O)O	High	Yes	Yes	Yes	Yes	No	Yes	Matrix metalloproteinase 2	MMP2	0.208479
pme1439	4-Coumarate	C1=CC(=CC=C1C=CC(=O)O)O	High	Yes	Yes	Yes	Yes	No	Yes	Protein-tyrosine phosphatase 1B	PTPN1	0.208479
pme1439	4-Coumarate	C1=CC(=CC=C1C=CC(=O)O)O	High	Yes	Yes	Yes	Yes	No	Yes	Aldo-keto reductase family 1 member B10	AKR1B10	0.158398
pme1439	4-Coumarate	C1=CC(=CC=C1C=CC(=O)O)O	High	Yes	Yes	Yes	Yes	No	Yes	Toll-like receptor 4 (by homology)	TLR4	0.133391
pme1439	4-Coumarate	C1=CC(=CC=C1C=CC(=O)O)O	High	Yes	Yes	Yes	Yes	No	Yes	Carbonic anhydrase XIII (by homology)	CA13	0.133391
pme1439	4-Coumarate	C1=CC(=CC=C1C=CC(=O)O)O	High	Yes	Yes	Yes	Yes	No	Yes	Lysine-specific demethylase 4D-like	KDM4E	0.133391
pme1439	4-Coumarate	C1=CC(=CC=C1C=CC(=O)O)O	High	Yes	Yes	Yes	Yes	No	Yes	Lysine-specific demethylase 4A	KDM4A	0.133391
pme1439	4-Coumarate	C1=CC(=CC=C1C=CC(=O)O)O	High	Yes	Yes	Yes	Yes	No	Yes	Lysine-specific demethylase 3A	KDM3A	0.125076
pme1439	4-Coumarate	C1=CC(=CC=C1C=CC(=O)O)O	High	Yes	Yes	Yes	Yes	No	Yes	Lysine-specific demethylase 6B	KDM6B	0.125076
pme1439	4-Coumarate	C1=CC(=CC=C1C=CC(=O)O)O	High	Yes	Yes	Yes	Yes	No	Yes	Alpha-ketoglutarate-dependent dioxygenase FTO	FTO	0.125076
pme1439	4-Coumarate	C1=CC(=CC=C1C=CC(=O)O)O	High	Yes	Yes	Yes	Yes	No	Yes	Lysine-specific demethylase 4C	KDM4C	0.125076
pme1439	4-Coumarate	C1=CC(=CC=C1C=CC(=O)O)O	High	Yes	Yes	Yes	Yes	No	Yes	Coagulation factor VII/tissue factor	F3	0.125076
pme1439	4-Coumarate	C1=CC(=CC=C1C=CC(=O)O)O	High	Yes	Yes	Yes	Yes	No	Yes	11-beta-hydroxysteroid dehydrogenase 1	HSD11B1	0.125076
pme1439	4-Coumarate	C1=CC(=CC=C1C=CC(=O)O)O	High	Yes	Yes	Yes	Yes	No	Yes	Hydroxycarboxylic acid receptor 2	HCAR2	0.125076
pme1439	4-Coumarate	C1=CC(=CC=C1C=CC(=O)O)O	High	Yes	Yes	Yes	Yes	No	Yes	Thiopurine S-methyltransferase	TPMT	0.125076
pmf0440	p-Methoxycinnamaldehyde	COC1=CC=C(C=C1)C=CC=O	High	Yes	Yes	Yes	Yes	No	Yes	Coagulation factor VII/tissue factor	F3	0.158398
pmf0440	p-Methoxycinnamaldehyde	COC1=CC=C(C=C1)C=CC=O	High	Yes	Yes	Yes	Yes	No	Yes	Carbonic anhydrase IX	CA9	0.141787
pmf0440	p-Methoxycinnamaldehyde	COC1=CC=C(C=C1)C=CC=O	High	Yes	Yes	Yes	Yes	No	Yes	Nuclear factor NF-kappa-B p65 subunit	RELA	0.133391
pmf0440	p-Methoxycinnamaldehyde	COC1=CC=C(C=C1)C=CC=O	High	Yes	Yes	Yes	Yes	No	Yes	Toll-like receptor 4 (by homology)	TLR4	0.133391
pmf0440	p-Methoxycinnamaldehyde	COC1=CC=C(C=C1)C=CC=O	High	Yes	Yes	Yes	Yes	No	Yes	Transient receptor potential cation channel subfamily A member 1	TRPA1	0.133391
pmf0440	p-Methoxycinnamaldehyde	COC1=CC=C(C=C1)C=CC=O	High	Yes	Yes	Yes	Yes	No	Yes	Carbonic anhydrase VII	CA7	0.133391
pmf0440	p-Methoxycinnamaldehyde	COC1=CC=C(C=C1)C=CC=O	High	Yes	Yes	Yes	Yes	No	Yes	Carbonic anhydrase I	CA1	0.133391
pmf0440	p-Methoxycinnamaldehyde	COC1=CC=C(C=C1)C=CC=O	High	Yes	Yes	Yes	Yes	No	Yes	Carbonic anhydrase VI	CA6	0.133391
pmf0440	p-Methoxycinnamaldehyde	COC1=CC=C(C=C1)C=CC=O	High	Yes	Yes	Yes	Yes	No	Yes	Carbonic anhydrase XII	CA12	0.133391
pmf0440	p-Methoxycinnamaldehyde	COC1=CC=C(C=C1)C=CC=O	High	Yes	Yes	Yes	Yes	No	Yes	Carbonic anhydrase XIV	CA14	0.133391
pmf0440	p-Methoxycinnamaldehyde	COC1=CC=C(C=C1)C=CC=O	High	Yes	Yes	Yes	Yes	No	Yes	Carbonic anhydrase IV	CA4	0.133391
pmf0440	p-Methoxycinnamaldehyde	COC1=CC=C(C=C1)C=CC=O	High	Yes	Yes	Yes	Yes	No	Yes	Carbonic anhydrase VA	CA5A	0.133391
pmf0440	p-Methoxycinnamaldehyde	COC1=CC=C(C=C1)C=CC=O	High	Yes	Yes	Yes	Yes	No	Yes	Carbonic anhydrase II	CA2	0.125076
pmf0440	p-Methoxycinnamaldehyde	COC1=CC=C(C=C1)C=CC=O	High	Yes	Yes	Yes	Yes	No	Yes	Arachidonate 5-lipoxygenase	ALOX5	0.125076
pmf0440	p-Methoxycinnamaldehyde	COC1=CC=C(C=C1)C=CC=O	High	Yes	Yes	Yes	Yes	No	Yes	Cytochrome P450 1B1	CYP1B1	0.125076
pmf0440	p-Methoxycinnamaldehyde	COC1=CC=C(C=C1)C=CC=O	High	Yes	Yes	Yes	Yes	No	Yes	Poly [ADP-ribose] polymerase-1	PARP1	0.125076
pmf0440	p-Methoxycinnamaldehyde	COC1=CC=C(C=C1)C=CC=O	High	Yes	Yes	Yes	Yes	No	Yes	Aldose reductase	AKR1B1	0.125076
pmf0440	p-Methoxycinnamaldehyde	COC1=CC=C(C=C1)C=CC=O	High	Yes	Yes	Yes	Yes	No	Yes	Cytochrome P450 2A6	CYP2A6	0.125076
pmf0440	p-Methoxycinnamaldehyde	COC1=CC=C(C=C1)C=CC=O	High	Yes	Yes	Yes	Yes	No	Yes	Monocarboxylate transporter 1 (by homology)	SLC16A1	0.125076
pmf0440	p-Methoxycinnamaldehyde	COC1=CC=C(C=C1)C=CC=O	High	Yes	Yes	Yes	Yes	No	Yes	Carbonic anhydrase VB	CA5B	0.125076
pmf0440	p-Methoxycinnamaldehyde	COC1=CC=C(C=C1)C=CC=O	High	Yes	Yes	Yes	Yes	No	Yes	Nuclear factor erythroid 2-related factor 2	NFE2L2	0.125076
pmf0440	p-Methoxycinnamaldehyde	COC1=CC=C(C=C1)C=CC=O	High	Yes	Yes	Yes	Yes	No	Yes	Quinone reductase 2	NQO2	0.125076
pmf0440	p-Methoxycinnamaldehyde	COC1=CC=C(C=C1)C=CC=O	High	Yes	Yes	Yes	Yes	No	Yes	11-beta-hydroxysteroid dehydrogenase 1	HSD11B1	0.125076
pmf0440	p-Methoxycinnamaldehyde	COC1=CC=C(C=C1)C=CC=O	High	Yes	Yes	Yes	Yes	No	Yes	C-C chemokine receptor type 1	CCR1	0.125076
pmf0440	p-Methoxycinnamaldehyde	COC1=CC=C(C=C1)C=CC=O	High	Yes	Yes	Yes	Yes	No	Yes	Estrogen receptor beta	ESR2	0.125076
pmf0440	p-Methoxycinnamaldehyde	COC1=CC=C(C=C1)C=CC=O	High	Yes	Yes	Yes	Yes	No	Yes	Aldehyde dehydrogenase 1A1	ALDH1A1	0.125076
pmp001245	Feruloylcholine	C[N+](C)(C)CCOC(=O)C=CC1=CC(=C(C=C1)O)OC	High	Yes	Yes	Yes	Yes	Yes	Yes	Monoamine oxidase B	MAOB	0.141522
zjgp122320	6-hydroxycoumarin	C1=CC2=C(C=CC(=O)O2)C=C1O	High	Yes	No	Yes	Yes	No	Yes	Carbonic anhydrase XII	CA12	0.73165
zjgp122320	6-hydroxycoumarin	C1=CC2=C(C=CC(=O)O2)C=C1O	High	Yes	No	Yes	Yes	No	Yes	Carbonic anhydrase IX	CA9	0.73165
zjgp122320	6-hydroxycoumarin	C1=CC2=C(C=CC(=O)O2)C=C1O	High	Yes	No	Yes	Yes	No	Yes	D-amino-acid oxidase	DAO	0.183364
zjgp122320	6-hydroxycoumarin	C1=CC2=C(C=CC(=O)O2)C=C1O	High	Yes	No	Yes	Yes	No	Yes	Carbonic anhydrase VII	CA7	0.150098
zjgp122320	6-hydroxycoumarin	C1=CC2=C(C=CC(=O)O2)C=C1O	High	Yes	No	Yes	Yes	No	Yes	Carbonic anhydrase XIII	CA13	0.150098
zjgp122320	6-hydroxycoumarin	C1=CC2=C(C=CC(=O)O2)C=C1O	High	Yes	No	Yes	Yes	No	Yes	Carbonic anhydrase VI	CA6	0.141787
zjgp122320	6-hydroxycoumarin	C1=CC2=C(C=CC(=O)O2)C=C1O	High	Yes	No	Yes	Yes	No	Yes	Carbonic anhydrase IV	CA4	0.141787
zjgp122320	6-hydroxycoumarin	C1=CC2=C(C=CC(=O)O2)C=C1O	High	Yes	No	Yes	Yes	No	Yes	Carbonic anhydrase VB	CA5B	0.141787
zjgp122320	6-hydroxycoumarin	C1=CC2=C(C=CC(=O)O2)C=C1O	High	Yes	No	Yes	Yes	No	Yes	Carbonic anhydrase II	CA2	0.141787
zjgp122320	6-hydroxycoumarin	C1=CC2=C(C=CC(=O)O2)C=C1O	High	Yes	No	Yes	Yes	No	Yes	Carbonic anhydrase I	CA1	0.141787
zjgp122320	6-hydroxycoumarin	C1=CC2=C(C=CC(=O)O2)C=C1O	High	Yes	No	Yes	Yes	No	Yes	Carbonic anhydrase XIV	CA14	0.141787
zjgp122320	6-hydroxycoumarin	C1=CC2=C(C=CC(=O)O2)C=C1O	High	Yes	No	Yes	Yes	No	Yes	Epidermal growth factor receptor erbB1	EGFR	0.133391
zjgp122320	6-hydroxycoumarin	C1=CC2=C(C=CC(=O)O2)C=C1O	High	Yes	No	Yes	Yes	No	Yes	Xanthine dehydrogenase	XDH	0.125076
zjgp122320	6-hydroxycoumarin	C1=CC2=C(C=CC(=O)O2)C=C1O	High	Yes	No	Yes	Yes	No	Yes	Succinate semialdehyde dehydrogenase	ALDH5A1	0.125076
zjgp122320	6-hydroxycoumarin	C1=CC2=C(C=CC(=O)O2)C=C1O	High	Yes	No	Yes	Yes	No	Yes	Gamma-amino-N-butyrate transaminase	ABAT	0.125076
zjgp122320	6-hydroxycoumarin	C1=CC2=C(C=CC(=O)O2)C=C1O	High	Yes	No	Yes	Yes	No	Yes	G-protein coupled receptor 35	GPR35	0.125076
zjgp122320	6-hydroxycoumarin	C1=CC2=C(C=CC(=O)O2)C=C1O	High	Yes	No	Yes	Yes	No	Yes	Aldose reductase	AKR1B1	0.125076
zjgp122320	6-hydroxycoumarin	C1=CC2=C(C=CC(=O)O2)C=C1O	High	Yes	No	Yes	Yes	No	Yes	Cyclin-dependent kinase 4/cyclin D1	CCND1 CDK4	0.125076
zjgp122320	6-hydroxycoumarin	C1=CC2=C(C=CC(=O)O2)C=C1O	High	Yes	No	Yes	Yes	No	Yes	Platelet-derived growth factor receptor beta	PDGFRB	0.125076
zjgp122320	6-hydroxycoumarin	C1=CC2=C(C=CC(=O)O2)C=C1O	High	Yes	No	Yes	Yes	No	Yes	Vascular endothelial growth factor receptor 3	FLT4	0.125076
zjgp122320	6-hydroxycoumarin	C1=CC2=C(C=CC(=O)O2)C=C1O	High	Yes	No	Yes	Yes	No	Yes	Insulin-like growth factor I receptor	IGF1R	0.125076
zjgp122320	6-hydroxycoumarin	C1=CC2=C(C=CC(=O)O2)C=C1O	High	Yes	No	Yes	Yes	No	Yes	Insulin receptor	INSR	0.125076
zjgp122320	6-hydroxycoumarin	C1=CC2=C(C=CC(=O)O2)C=C1O	High	Yes	No	Yes	Yes	No	Yes	Serine/threonine-protein kinase Aurora-B	AURKB	0.125076
zjgp122320	6-hydroxycoumarin	C1=CC2=C(C=CC(=O)O2)C=C1O	High	Yes	No	Yes	Yes	No	Yes	Focal adhesion kinase 1	PTK2	0.125076
zjgp122320	6-hydroxycoumarin	C1=CC2=C(C=CC(=O)O2)C=C1O	High	Yes	No	Yes	Yes	No	Yes	Vascular endothelial growth factor receptor 2	KDR	0.125076
zjgp122320	6-hydroxycoumarin	C1=CC2=C(C=CC(=O)O2)C=C1O	High	Yes	No	Yes	Yes	No	Yes	Serine/threonine-protein kinase PLK1	PLK1	0.125076
zjgp122320	6-hydroxycoumarin	C1=CC2=C(C=CC(=O)O2)C=C1O	High	Yes	No	Yes	Yes	No	Yes	Casein kinase II alpha	CSNK2A1	0.125076
zjgp122320	6-hydroxycoumarin	C1=CC2=C(C=CC(=O)O2)C=C1O	High	Yes	No	Yes	Yes	No	Yes	Hepatocyte growth factor receptor	MET	0.125076
zjgp122320	6-hydroxycoumarin	C1=CC2=C(C=CC(=O)O2)C=C1O	High	Yes	No	Yes	Yes	No	Yes	Serine/threonine-protein kinase PLK4	PLK4	0.125076
zjgp122320	6-hydroxycoumarin	C1=CC2=C(C=CC(=O)O2)C=C1O	High	Yes	No	Yes	Yes	No	Yes	Tyrosine-protein kinase TIE-2	TEK	0.125076
zjgp122320	6-hydroxycoumarin	C1=CC2=C(C=CC(=O)O2)C=C1O	High	Yes	No	Yes	Yes	No	Yes	Serine/threonine-protein kinase AKT	AKT1	0.125076
zjgp122320	6-hydroxycoumarin	C1=CC2=C(C=CC(=O)O2)C=C1O	High	Yes	No	Yes	Yes	No	Yes	Beta-secretase 1	BACE1	0.125076
zjgp122320	6-hydroxycoumarin	C1=CC2=C(C=CC(=O)O2)C=C1O	High	Yes	No	Yes	Yes	No	Yes	Mitogen-activated protein kinase kinase kinase 8	MAP3K8	0.125076
zjgp122320	6-hydroxycoumarin	C1=CC2=C(C=CC(=O)O2)C=C1O	High	Yes	No	Yes	Yes	No	Yes	Serine/threonine-protein kinase B-raf	BRAF	0.125076
zjgp122320	6-hydroxycoumarin	C1=CC2=C(C=CC(=O)O2)C=C1O	High	Yes	No	Yes	Yes	No	Yes	Ephrin receptor	EPHB4	0.125076
zjgp122320	6-hydroxycoumarin	C1=CC2=C(C=CC(=O)O2)C=C1O	High	Yes	No	Yes	Yes	No	Yes	Heat shock 70 kDa protein 1	HSPA1A	0.125076
zjgp122320	6-hydroxycoumarin	C1=CC2=C(C=CC(=O)O2)C=C1O	High	Yes	No	Yes	Yes	No	Yes	NUAK family SNF1-like kinase 1	NUAK1	0.125076
zjgp122320	6-hydroxycoumarin	C1=CC2=C(C=CC(=O)O2)C=C1O	High	Yes	No	Yes	Yes	No	Yes	Tyrosine-protein kinase FGR (by homology)	FGR	0.125076
zjgp122320	6-hydroxycoumarin	C1=CC2=C(C=CC(=O)O2)C=C1O	High	Yes	No	Yes	Yes	No	Yes	Tyrosine-protein kinase Lyn (by homology)	LYN	0.125076
zjgp122320	6-hydroxycoumarin	C1=CC2=C(C=CC(=O)O2)C=C1O	High	Yes	No	Yes	Yes	No	Yes	Nuclear factor NF-kappa-B p105 subunit	NFKB1	0.125076
Cmmn013378	Levopimaric acid*	CC(C)C1=CCC2C(=C1)CCC3C2(CCCC3(C)C(=O)O)C	High	Yes	Yes	Yes	Yes	Yes	Yes	Peroxisome proliferator-activated receptor gamma	PPARG	0.127303
Hmqn002118	Umbelliferone	C1=CC(=CC2=C1C=CC(=O)O2)O	High	Yes	No	Yes	Yes	No	Yes	Carbonic anhydrase XII	CA12	0.989976
Hmqn002118	Umbelliferone	C1=CC(=CC2=C1C=CC(=O)O2)O	High	Yes	No	Yes	Yes	No	Yes	Carbonic anhydrase IX	CA9	0.989976
Hmqn002118	Umbelliferone	C1=CC(=CC2=C1C=CC(=O)O2)O	High	Yes	No	Yes	Yes	No	Yes	Epidermal growth factor receptor erbB1	EGFR	0.265882
Hmqn002118	Umbelliferone	C1=CC(=CC2=C1C=CC(=O)O2)O	High	Yes	No	Yes	Yes	No	Yes	Carbonic anhydrase VII	CA7	0.265882
Hmqn002118	Umbelliferone	C1=CC(=CC2=C1C=CC(=O)O2)O	High	Yes	No	Yes	Yes	No	Yes	Xanthine dehydrogenase	XDH	0.225012
Hmqn002118	Umbelliferone	C1=CC(=CC2=C1C=CC(=O)O2)O	High	Yes	No	Yes	Yes	No	Yes	Carbonic anhydrase VA	CA5A	0.191772
Hmqn002118	Umbelliferone	C1=CC(=CC2=C1C=CC(=O)O2)O	High	Yes	No	Yes	Yes	No	Yes	Carbonic anhydrase II	CA2	0.166646
Hmqn002118	Umbelliferone	C1=CC(=CC2=C1C=CC(=O)O2)O	High	Yes	No	Yes	Yes	No	Yes	Carbonic anhydrase III	CA3	0.166646
Hmqn002118	Umbelliferone	C1=CC(=CC2=C1C=CC(=O)O2)O	High	Yes	No	Yes	Yes	No	Yes	Estradiol 17-beta-dehydrogenase 3	HSD17B3	0.158398
Hmqn002118	Umbelliferone	C1=CC(=CC2=C1C=CC(=O)O2)O	High	Yes	No	Yes	Yes	No	Yes	Carbonic anhydrase I	CA1	0.158398
Hmqn002118	Umbelliferone	C1=CC(=CC2=C1C=CC(=O)O2)O	High	Yes	No	Yes	Yes	No	Yes	Carbonic anhydrase XIV	CA14	0.150098
Hmqn002118	Umbelliferone	C1=CC(=CC2=C1C=CC(=O)O2)O	High	Yes	No	Yes	Yes	No	Yes	Aldose reductase	AKR1B1	0.141787
Hmqn002118	Umbelliferone	C1=CC(=CC2=C1C=CC(=O)O2)O	High	Yes	No	Yes	Yes	No	Yes	Monoamine oxidase A	MAOA	0.133391
Hmqn002118	Umbelliferone	C1=CC(=CC2=C1C=CC(=O)O2)O	High	Yes	No	Yes	Yes	No	Yes	G-protein coupled receptor 35	GPR35	0.133391
Hmqn002118	Umbelliferone	C1=CC(=CC2=C1C=CC(=O)O2)O	High	Yes	No	Yes	Yes	No	Yes	Cyclin-dependent kinase 4/cyclin D1	CCND1 CDK4	0.133391
Hmqn002118	Umbelliferone	C1=CC(=CC2=C1C=CC(=O)O2)O	High	Yes	No	Yes	Yes	No	Yes	Platelet-derived growth factor receptor beta	PDGFRB	0.133391
Hmqn002118	Umbelliferone	C1=CC(=CC2=C1C=CC(=O)O2)O	High	Yes	No	Yes	Yes	No	Yes	Vascular endothelial growth factor receptor 3	FLT4	0.133391
Hmqn002118	Umbelliferone	C1=CC(=CC2=C1C=CC(=O)O2)O	High	Yes	No	Yes	Yes	No	Yes	Insulin-like growth factor I receptor	IGF1R	0.133391
Hmqn002118	Umbelliferone	C1=CC(=CC2=C1C=CC(=O)O2)O	High	Yes	No	Yes	Yes	No	Yes	Insulin receptor	INSR	0.133391
Hmqn002118	Umbelliferone	C1=CC(=CC2=C1C=CC(=O)O2)O	High	Yes	No	Yes	Yes	No	Yes	Cyclin-dependent kinase 2/cyclin A	CDK2 CCNA1 CCNA2	0.133391
Hmqn002118	Umbelliferone	C1=CC(=CC2=C1C=CC(=O)O2)O	High	Yes	No	Yes	Yes	No	Yes	Focal adhesion kinase 1	PTK2	0.133391
Hmqn002118	Umbelliferone	C1=CC(=CC2=C1C=CC(=O)O2)O	High	Yes	No	Yes	Yes	No	Yes	Serine/threonine-protein kinase PLK1	PLK1	0.133391
Hmqn002118	Umbelliferone	C1=CC(=CC2=C1C=CC(=O)O2)O	High	Yes	No	Yes	Yes	No	Yes	Casein kinase II alpha	CSNK2A1	0.133391
Hmqn002118	Umbelliferone	C1=CC(=CC2=C1C=CC(=O)O2)O	High	Yes	No	Yes	Yes	No	Yes	Hepatocyte growth factor receptor	MET	0.133391
Hmqn002118	Umbelliferone	C1=CC(=CC2=C1C=CC(=O)O2)O	High	Yes	No	Yes	Yes	No	Yes	Tyrosine-protein kinase TIE-2	TEK	0.133391
Hmqn002118	Umbelliferone	C1=CC(=CC2=C1C=CC(=O)O2)O	High	Yes	No	Yes	Yes	No	Yes	Serine/threonine-protein kinase AKT	AKT1	0.133391
Hmqn002118	Umbelliferone	C1=CC(=CC2=C1C=CC(=O)O2)O	High	Yes	No	Yes	Yes	No	Yes	Beta-secretase 1	BACE1	0.133391
Hmqn002118	Umbelliferone	C1=CC(=CC2=C1C=CC(=O)O2)O	High	Yes	No	Yes	Yes	No	Yes	Mitogen-activated protein kinase kinase kinase 8	MAP3K8	0.133391
Hmqn002118	Umbelliferone	C1=CC(=CC2=C1C=CC(=O)O2)O	High	Yes	No	Yes	Yes	No	Yes	Ephrin receptor	EPHB4	0.133391
Hmqn002118	Umbelliferone	C1=CC(=CC2=C1C=CC(=O)O2)O	High	Yes	No	Yes	Yes	No	Yes	Heat shock 70 kDa protein 1	HSPA1A	0.133391
Hmqn002118	Umbelliferone	C1=CC(=CC2=C1C=CC(=O)O2)O	High	Yes	No	Yes	Yes	No	Yes	NUAK family SNF1-like kinase 1	NUAK1	0.133391
Hmqn002118	Umbelliferone	C1=CC(=CC2=C1C=CC(=O)O2)O	High	Yes	No	Yes	Yes	No	Yes	Tyrosine-protein kinase FGR (by homology)	FGR	0.133391
Hmqn002118	Umbelliferone	C1=CC(=CC2=C1C=CC(=O)O2)O	High	Yes	No	Yes	Yes	No	Yes	Tyrosine-protein kinase Lyn (by homology)	LYN	0.133391
Hmqn002118	Umbelliferone	C1=CC(=CC2=C1C=CC(=O)O2)O	High	Yes	No	Yes	Yes	No	Yes	Myoglobin	MB	0.133391
Hmqn002118	Umbelliferone	C1=CC(=CC2=C1C=CC(=O)O2)O	High	Yes	No	Yes	Yes	No	Yes	Macrophage migration inhibitory factor	MIF	0.133391
Hmqn002118	Umbelliferone	C1=CC(=CC2=C1C=CC(=O)O2)O	High	Yes	No	Yes	Yes	No	Yes	Ribonuclease H1	RNASEH1	0.125076
Hmqn002118	Umbelliferone	C1=CC(=CC2=C1C=CC(=O)O2)O	High	Yes	No	Yes	Yes	No	Yes	Cytochrome P450 1A2	CYP1A2	0.125076
Hmqn002118	Umbelliferone	C1=CC(=CC2=C1C=CC(=O)O2)O	High	Yes	No	Yes	Yes	No	Yes	D-amino-acid oxidase	DAO	0.125076
Hmqn002118	Umbelliferone	C1=CC(=CC2=C1C=CC(=O)O2)O	High	Yes	No	Yes	Yes	No	Yes	Glutathione reductase	GSR	0.125076
Hmqn002118	Umbelliferone	C1=CC(=CC2=C1C=CC(=O)O2)O	High	Yes	No	Yes	Yes	No	Yes	Quinone reductase 2	NQO2	0.125076
Hmqn002118	Umbelliferone	C1=CC(=CC2=C1C=CC(=O)O2)O	High	Yes	No	Yes	Yes	No	Yes	Carbonic anhydrase IV	CA4	0.125076
Hmqn002118	Umbelliferone	C1=CC(=CC2=C1C=CC(=O)O2)O	High	Yes	No	Yes	Yes	No	Yes	Carbonic anhydrase VI	CA6	0.125076
Hmqn002118	Umbelliferone	C1=CC(=CC2=C1C=CC(=O)O2)O	High	Yes	No	Yes	Yes	No	Yes	Carbonic anhydrase XIII	CA13	0.125076
Hmqn002118	Umbelliferone	C1=CC(=CC2=C1C=CC(=O)O2)O	High	Yes	No	Yes	Yes	No	Yes	Estrogen receptor alpha	ESR1	0.125076
Hmqn002118	Umbelliferone	C1=CC(=CC2=C1C=CC(=O)O2)O	High	Yes	No	Yes	Yes	No	Yes	Estrogen receptor beta	ESR2	0.125076
Hmqn002118	Umbelliferone	C1=CC(=CC2=C1C=CC(=O)O2)O	High	Yes	No	Yes	Yes	No	Yes	Dihydropteridine reductase	QDPR	0.125076
Hmqn002118	Umbelliferone	C1=CC(=CC2=C1C=CC(=O)O2)O	High	Yes	No	Yes	Yes	No	Yes	Poly [ADP-ribose] polymerase-1	PARP1	0.125076
Hmqn002118	Umbelliferone	C1=CC(=CC2=C1C=CC(=O)O2)O	High	Yes	No	Yes	Yes	No	Yes	Cyclin-dependent kinase 2/cyclin E1	CCNE1 CDK2	0.125076
Hmqn002118	Umbelliferone	C1=CC(=CC2=C1C=CC(=O)O2)O	High	Yes	No	Yes	Yes	No	Yes	Protein tyrosine kinase 2 beta	PTK2B	0.125076
Hmqn002118	Umbelliferone	C1=CC(=CC2=C1C=CC(=O)O2)O	High	Yes	No	Yes	Yes	No	Yes	Carbonic anhydrase VB	CA5B	0.125076
Hmqn002118	Umbelliferone	C1=CC(=CC2=C1C=CC(=O)O2)O	High	Yes	No	Yes	Yes	No	Yes	Indoleamine 2,3-dioxygenase	IDO1	0.125076
Hmqn002118	Umbelliferone	C1=CC(=CC2=C1C=CC(=O)O2)O	High	Yes	No	Yes	Yes	No	Yes	Serine/threonine-protein kinase Aurora-B	AURKB	0.125076
Hmqn002118	Umbelliferone	C1=CC(=CC2=C1C=CC(=O)O2)O	High	Yes	No	Yes	Yes	No	Yes	Glycogen synthase kinase-3 beta	GSK3B	0.125076
Hmqn002118	Umbelliferone	C1=CC(=CC2=C1C=CC(=O)O2)O	High	Yes	No	Yes	Yes	No	Yes	Vascular endothelial growth factor receptor 2	KDR	0.125076
Lmbn001930	Salicylaldehyde	C1=CC=C(C(=C1)C=O)O	High	Yes	No	Yes	Yes	No	Yes	Serine/threonine-protein kinase/endoribonuclease IRE1	ERN1	0.553445
Lmbn004847	4-Methoxyphenylpropionic acid	CC(C1=CC=C(C=C1)OC)C(=O)O	High	Yes	Yes	Yes	Yes	No	Yes	Cyclooxygenase-2	PTGS2	0.212409
Lmbn004847	4-Methoxyphenylpropionic acid	CC(C1=CC=C(C=C1)OC)C(=O)O	High	Yes	Yes	Yes	Yes	No	Yes	Aldo-keto-reductase family 1 member C3	AKR1C3	0.159648
Lmbn004847	4-Methoxyphenylpropionic acid	CC(C1=CC=C(C=C1)OC)C(=O)O	High	Yes	Yes	Yes	Yes	No	Yes	Cyclooxygenase-1	PTGS1	0.150924
Lmbn005172	2,6-Dimethoxybenzaldehyde	COC1=C(C(=CC=C1)OC)C=O	High	Yes	Yes	Yes	Yes	No	Yes	Serine/threonine-protein kinase/endoribonuclease IRE1	ERN1	0.21655
Lmbn005172	2,6-Dimethoxybenzaldehyde	COC1=C(C(=CC=C1)OC)C=O	High	Yes	Yes	Yes	Yes	No	Yes	Carbonic anhydrase IX	CA9	0.141787
Lmbn005172	2,6-Dimethoxybenzaldehyde	COC1=C(C(=CC=C1)OC)C=O	High	Yes	Yes	Yes	Yes	No	Yes	Carbonic anhydrase II	CA2	0.133391
Lmbn005172	2,6-Dimethoxybenzaldehyde	COC1=C(C(=CC=C1)OC)C=O	High	Yes	Yes	Yes	Yes	No	Yes	Carbonic anhydrase XII	CA12	0.133391
Lmbn005172	2,6-Dimethoxybenzaldehyde	COC1=C(C(=CC=C1)OC)C=O	High	Yes	Yes	Yes	Yes	No	Yes	Carbonic anhydrase XIV	CA14	0.133391
Lmbn005172	2,6-Dimethoxybenzaldehyde	COC1=C(C(=CC=C1)OC)C=O	High	Yes	Yes	Yes	Yes	No	Yes	Carbonic anhydrase I	CA1	0.125076
Lmbn005172	2,6-Dimethoxybenzaldehyde	COC1=C(C(=CC=C1)OC)C=O	High	Yes	Yes	Yes	Yes	No	Yes	Carbonic anhydrase VII	CA7	0.125076
Lmbn005172	2,6-Dimethoxybenzaldehyde	COC1=C(C(=CC=C1)OC)C=O	High	Yes	Yes	Yes	Yes	No	Yes	Thymidine phosphorylase	TYMP	0.125076
Lmbn005172	2,6-Dimethoxybenzaldehyde	COC1=C(C(=CC=C1)OC)C=O	High	Yes	Yes	Yes	Yes	No	Yes	Lysine-specific demethylase 5C	KDM5C	0.125076
Lmbn005172	2,6-Dimethoxybenzaldehyde	COC1=C(C(=CC=C1)OC)C=O	High	Yes	Yes	Yes	Yes	No	Yes	Leukocyte common antigen	PTPRC	0.125076
Lmbn005172	2,6-Dimethoxybenzaldehyde	COC1=C(C(=CC=C1)OC)C=O	High	Yes	Yes	Yes	Yes	No	Yes	Lysine-specific demethylase 4B	KDM4B	0.125076
Lmbn005172	2,6-Dimethoxybenzaldehyde	COC1=C(C(=CC=C1)OC)C=O	High	Yes	Yes	Yes	Yes	No	Yes	Lysine-specific demethylase 5B	KDM5B	0.125076
Lmbn005172	2,6-Dimethoxybenzaldehyde	COC1=C(C(=CC=C1)OC)C=O	High	Yes	Yes	Yes	Yes	No	Yes	Dual specificity phosphatase Cdc25B	CDC25B	0.125076
Lmbn005172	2,6-Dimethoxybenzaldehyde	COC1=C(C(=CC=C1)OC)C=O	High	Yes	Yes	Yes	Yes	No	Yes	Lysine-specific demethylase 4A	KDM4A	0.125076
Lmbn005172	2,6-Dimethoxybenzaldehyde	COC1=C(C(=CC=C1)OC)C=O	High	Yes	Yes	Yes	Yes	No	Yes	Lysine-specific demethylase 4C	KDM4C	0.125076
Lmbn005172	2,6-Dimethoxybenzaldehyde	COC1=C(C(=CC=C1)OC)C=O	High	Yes	Yes	Yes	Yes	No	Yes	Dual specificity protein phosphatase 1 (by homology)	DUSP1	0.125076
Lmbn005172	2,6-Dimethoxybenzaldehyde	COC1=C(C(=CC=C1)OC)C=O	High	Yes	Yes	Yes	Yes	No	Yes	Tyrosyl-DNA phosphodiesterase 2	TDP2	0.125076
Lmbn013410	2,4-Di-Tert-Butylphenol	CC(C)(C)C1=CC(=C(C=C1)O)C(C)(C)C	High	Yes	Yes	Yes	Yes	No	Yes	Carbonic anhydrase II	CA2	0.204771
Lmbn013410	2,4-Di-Tert-Butylphenol	CC(C)(C)C1=CC(=C(C=C1)O)C(C)(C)C	High	Yes	Yes	Yes	Yes	No	Yes	Cyclooxygenase-1	PTGS1	0.12864
Lmbn014696	(+)-Pimaric acid*	CC1(CCC2C(=C1)CCC3C2(CCCC3(C)C(=O)O)C)C=C	High	Yes	Yes	Yes	Yes	No	Yes	Peroxisome proliferator-activated receptor gamma	PPARG	0.269486
Lmbn014696	(+)-Pimaric acid*	CC1(CCC2C(=C1)CCC3C2(CCCC3(C)C(=O)O)C)C=C	High	Yes	Yes	Yes	Yes	No	Yes	Cyclooxygenase-1	PTGS1	0.245758
Lmbn014696	(+)-Pimaric acid*	CC1(CCC2C(=C1)CCC3C2(CCCC3(C)C(=O)O)C)C=C	High	Yes	Yes	Yes	Yes	No	Yes	T-cell protein-tyrosine phosphatase	PTPN2	0.229974
Lmbn014696	(+)-Pimaric acid*	CC1(CCC2C(=C1)CCC3C2(CCCC3(C)C(=O)O)C)C=C	High	Yes	Yes	Yes	Yes	No	Yes	11-beta-hydroxysteroid dehydrogenase 1	HSD11B1	0.206265
Lmbn014696	(+)-Pimaric acid*	CC1(CCC2C(=C1)CCC3C2(CCCC3(C)C(=O)O)C)C=C	High	Yes	Yes	Yes	Yes	No	Yes	Peroxisome proliferator-activated receptor alpha	PPARA	0.206265
Lmbn014696	(+)-Pimaric acid*	CC1(CCC2C(=C1)CCC3C2(CCCC3(C)C(=O)O)C)C=C	High	Yes	Yes	Yes	Yes	No	Yes	Peroxisome proliferator-activated receptor delta	PPARD	0.206265
Lmbn014696	(+)-Pimaric acid*	CC1(CCC2C(=C1)CCC3C2(CCCC3(C)C(=O)O)C)C=C	High	Yes	Yes	Yes	Yes	No	Yes	Fatty acid binding protein adipocyte	FABP4	0.190502
Lmbn014696	(+)-Pimaric acid*	CC1(CCC2C(=C1)CCC3C2(CCCC3(C)C(=O)O)C)C=C	High	Yes	Yes	Yes	Yes	No	Yes	Protein-tyrosine phosphatase 1B	PTPN1	0.182601
Lmbn014696	(+)-Pimaric acid*	CC1(CCC2C(=C1)CCC3C2(CCCC3(C)C(=O)O)C)C=C	High	Yes	Yes	Yes	Yes	No	Yes	Prostaglandin E synthase	PTGES	0.182601
Lmbn014696	(+)-Pimaric acid*	CC1(CCC2C(=C1)CCC3C2(CCCC3(C)C(=O)O)C)C=C	High	Yes	Yes	Yes	Yes	No	Yes	Free fatty acid receptor 1	FFAR1	0.174646
Lmbn014696	(+)-Pimaric acid*	CC1(CCC2C(=C1)CCC3C2(CCCC3(C)C(=O)O)C)C=C	High	Yes	Yes	Yes	Yes	No	Yes	Protein-tyrosine phosphatase 1C	PTPN6	0.166799
Lmbn014696	(+)-Pimaric acid*	CC1(CCC2C(=C1)CCC3C2(CCCC3(C)C(=O)O)C)C=C	High	Yes	Yes	Yes	Yes	No	Yes	DNA polymerase beta (by homology)	POLB	0.150982
Lmbn014696	(+)-Pimaric acid*	CC1(CCC2C(=C1)CCC3C2(CCCC3(C)C(=O)O)C)C=C	High	Yes	Yes	Yes	Yes	No	Yes	LXR-alpha	NR1H3	0.143102
Lmbn014696	(+)-Pimaric acid*	CC1(CCC2C(=C1)CCC3C2(CCCC3(C)C(=O)O)C)C=C	High	Yes	Yes	Yes	Yes	No	Yes	Fatty acid binding protein muscle	FABP3	0.135202
Lmbn014696	(+)-Pimaric acid*	CC1(CCC2C(=C1)CCC3C2(CCCC3(C)C(=O)O)C)C=C	High	Yes	Yes	Yes	Yes	No	Yes	Dual specificity phosphatase Cdc25B	CDC25B	0.135202
Lmbn014696	(+)-Pimaric acid*	CC1(CCC2C(=C1)CCC3C2(CCCC3(C)C(=O)O)C)C=C	High	Yes	Yes	Yes	Yes	No	Yes	Carboxylesterase 2	CES2	0.127303
Lmbn014696	(+)-Pimaric acid*	CC1(CCC2C(=C1)CCC3C2(CCCC3(C)C(=O)O)C)C=C	High	Yes	Yes	Yes	Yes	No	Yes	Prolyl endopeptidase	PREP	0.127303
Lmdn003756	Methyl caffeate	COC(=O)C=CC1=CC(=C(C=C1)O)O	High	Yes	Yes	Yes	Yes	No	Yes	Carbonic anhydrase II	CA2	0.297373
Lmdn003756	Methyl caffeate	COC(=O)C=CC1=CC(=C(C=C1)O)O	High	Yes	Yes	Yes	Yes	No	Yes	Carbonic anhydrase VII	CA7	0.297373
Lmdn003756	Methyl caffeate	COC(=O)C=CC1=CC(=C(C=C1)O)O	High	Yes	Yes	Yes	Yes	No	Yes	Carbonic anhydrase I	CA1	0.297373
Lmdn003756	Methyl caffeate	COC(=O)C=CC1=CC(=C(C=C1)O)O	High	Yes	Yes	Yes	Yes	No	Yes	Carbonic anhydrase XII	CA12	0.297373
Lmdn003756	Methyl caffeate	COC(=O)C=CC1=CC(=C(C=C1)O)O	High	Yes	Yes	Yes	Yes	No	Yes	Carbonic anhydrase XIV	CA14	0.297373
Lmdn003756	Methyl caffeate	COC(=O)C=CC1=CC(=C(C=C1)O)O	High	Yes	Yes	Yes	Yes	No	Yes	Carbonic anhydrase IX	CA9	0.297373
Lmdn003756	Methyl caffeate	COC(=O)C=CC1=CC(=C(C=C1)O)O	High	Yes	Yes	Yes	Yes	No	Yes	Matrix metalloproteinase 9	MMP9	0.123287
Lmmn001643	trans-2-Hydroxycinnamate*	C1=CC=C(C(=C1)C=CC(=O)O)O	High	Yes	Yes	Yes	Yes	No	Yes	Carbonic anhydrase II	CA2	0.999408
Lmmn001643	trans-2-Hydroxycinnamate*	C1=CC=C(C(=C1)C=CC(=O)O)O	High	Yes	Yes	Yes	Yes	No	Yes	Carbonic anhydrase I	CA1	0.999408
Lmmn001643	trans-2-Hydroxycinnamate*	C1=CC=C(C(=C1)C=CC(=O)O)O	High	Yes	Yes	Yes	Yes	No	Yes	Aldose reductase	AKR1B1	0.25851
Lmmn001643	trans-2-Hydroxycinnamate*	C1=CC=C(C(=C1)C=CC(=O)O)O	High	Yes	Yes	Yes	Yes	No	Yes	Carbonic anhydrase VII	CA7	0.249992
Lmmn001643	trans-2-Hydroxycinnamate*	C1=CC=C(C(=C1)C=CC(=O)O)O	High	Yes	Yes	Yes	Yes	No	Yes	Estrogen receptor beta	ESR2	0.249992
Lmmn001643	trans-2-Hydroxycinnamate*	C1=CC=C(C(=C1)C=CC(=O)O)O	High	Yes	Yes	Yes	Yes	No	Yes	Carbonic anhydrase III	CA3	0.249992
Lmmn001643	trans-2-Hydroxycinnamate*	C1=CC=C(C(=C1)C=CC(=O)O)O	High	Yes	Yes	Yes	Yes	No	Yes	Carbonic anhydrase VI	CA6	0.249992
Lmmn001643	trans-2-Hydroxycinnamate*	C1=CC=C(C(=C1)C=CC(=O)O)O	High	Yes	Yes	Yes	Yes	No	Yes	Carbonic anhydrase XII	CA12	0.249992
Lmmn001643	trans-2-Hydroxycinnamate*	C1=CC=C(C(=C1)C=CC(=O)O)O	High	Yes	Yes	Yes	Yes	No	Yes	Carbonic anhydrase XIV	CA14	0.249992
Lmmn001643	trans-2-Hydroxycinnamate*	C1=CC=C(C(=C1)C=CC(=O)O)O	High	Yes	Yes	Yes	Yes	No	Yes	Carbonic anhydrase IX	CA9	0.249992
Lmmn001643	trans-2-Hydroxycinnamate*	C1=CC=C(C(=C1)C=CC(=O)O)O	High	Yes	Yes	Yes	Yes	No	Yes	Carbonic anhydrase IV	CA4	0.249992
Lmmn001643	trans-2-Hydroxycinnamate*	C1=CC=C(C(=C1)C=CC(=O)O)O	High	Yes	Yes	Yes	Yes	No	Yes	Carbonic anhydrase VB	CA5B	0.249992
Lmmn001643	trans-2-Hydroxycinnamate*	C1=CC=C(C(=C1)C=CC(=O)O)O	High	Yes	Yes	Yes	Yes	No	Yes	Carbonic anhydrase VA	CA5A	0.249992
Lmmn001643	trans-2-Hydroxycinnamate*	C1=CC=C(C(=C1)C=CC(=O)O)O	High	Yes	Yes	Yes	Yes	No	Yes	Macrophage migration inhibitory factor	MIF	0.133391
Lmmn001643	trans-2-Hydroxycinnamate*	C1=CC=C(C(=C1)C=CC(=O)O)O	High	Yes	Yes	Yes	Yes	No	Yes	Aldo-keto reductase family 1 member B10	AKR1B10	0.125076
Lmmn001643	trans-2-Hydroxycinnamate*	C1=CC=C(C(=C1)C=CC(=O)O)O	High	Yes	Yes	Yes	Yes	No	Yes	Lysine-specific demethylase 4D-like	KDM4E	0.125076
Lmmn001643	trans-2-Hydroxycinnamate*	C1=CC=C(C(=C1)C=CC(=O)O)O	High	Yes	Yes	Yes	Yes	No	Yes	Lysine-specific demethylase 4A	KDM4A	0.125076
Lmmn001643	trans-2-Hydroxycinnamate*	C1=CC=C(C(=C1)C=CC(=O)O)O	High	Yes	Yes	Yes	Yes	No	Yes	Arachidonate 5-lipoxygenase	ALOX5	0.125076
Lmmn001643	trans-2-Hydroxycinnamate*	C1=CC=C(C(=C1)C=CC(=O)O)O	High	Yes	Yes	Yes	Yes	No	Yes	Matrix metalloproteinase 9	MMP9	0.125076
Lmmn001643	trans-2-Hydroxycinnamate*	C1=CC=C(C(=C1)C=CC(=O)O)O	High	Yes	Yes	Yes	Yes	No	Yes	Matrix metalloproteinase 1	MMP1	0.125076
Lmmn001643	trans-2-Hydroxycinnamate*	C1=CC=C(C(=C1)C=CC(=O)O)O	High	Yes	Yes	Yes	Yes	No	Yes	Matrix metalloproteinase 2	MMP2	0.125076
Lmmn001643	trans-2-Hydroxycinnamate*	C1=CC=C(C(=C1)C=CC(=O)O)O	High	Yes	Yes	Yes	Yes	No	Yes	Protein-tyrosine phosphatase 1B	PTPN1	0.125076
Lmmn001643	trans-2-Hydroxycinnamate*	C1=CC=C(C(=C1)C=CC(=O)O)O	High	Yes	Yes	Yes	Yes	No	Yes	Hydroxycarboxylic acid receptor 2	HCAR2	0.125076
Lmmn001643	trans-2-Hydroxycinnamate*	C1=CC=C(C(=C1)C=CC(=O)O)O	High	Yes	Yes	Yes	Yes	No	Yes	Lysine-specific demethylase 3A	KDM3A	0.125076
Lmmn001643	trans-2-Hydroxycinnamate*	C1=CC=C(C(=C1)C=CC(=O)O)O	High	Yes	Yes	Yes	Yes	No	Yes	Lysine-specific demethylase 6B	KDM6B	0.125076
Lmmn001643	trans-2-Hydroxycinnamate*	C1=CC=C(C(=C1)C=CC(=O)O)O	High	Yes	Yes	Yes	Yes	No	Yes	Alpha-ketoglutarate-dependent dioxygenase FTO	FTO	0.125076
Lmmn001643	trans-2-Hydroxycinnamate*	C1=CC=C(C(=C1)C=CC(=O)O)O	High	Yes	Yes	Yes	Yes	No	Yes	Lysine-specific demethylase 4C	KDM4C	0.125076
Lmmn001643	trans-2-Hydroxycinnamate*	C1=CC=C(C(=C1)C=CC(=O)O)O	High	Yes	Yes	Yes	Yes	No	Yes	Thiopurine S-methyltransferase	TPMT	0.125076
Lmmn001643	trans-2-Hydroxycinnamate*	C1=CC=C(C(=C1)C=CC(=O)O)O	High	Yes	Yes	Yes	Yes	No	Yes	Carbonic anhydrase XIII (by homology)	CA13	0.125076
Lmmn001643	trans-2-Hydroxycinnamate*	C1=CC=C(C(=C1)C=CC(=O)O)O	High	Yes	Yes	Yes	Yes	No	Yes	Toll-like receptor 4 (by homology)	TLR4	0.125076
Lmmn001643	trans-2-Hydroxycinnamate*	C1=CC=C(C(=C1)C=CC(=O)O)O	High	Yes	Yes	Yes	Yes	No	Yes	Kynurenine 3-monooxygenase (by homology)	KMO	0.125076
Lmmn001643	trans-2-Hydroxycinnamate*	C1=CC=C(C(=C1)C=CC(=O)O)O	High	Yes	Yes	Yes	Yes	No	Yes	Low affinity neurotrophin receptor p75NTR	NGFR	0.125076
Lmrn003000	Phenyllactate	C1=CC=C(C=C1)CC(C(=O)O)O	High	Yes	Yes	Yes	Yes	No	Yes	Interleukin-8	CXCL8	0.125076
Lmrn003000	Phenyllactate	C1=CC=C(C=C1)CC(C(=O)O)O	High	Yes	Yes	Yes	Yes	No	Yes	Carboxypeptidase A1	CPA1	0.125076
Lmrn003000	Phenyllactate	C1=CC=C(C=C1)CC(C(=O)O)O	High	Yes	Yes	Yes	Yes	No	Yes	G protein-coupled receptor 44	PTGDR2	0.125076
Lmrn003000	Phenyllactate	C1=CC=C(C=C1)CC(C(=O)O)O	High	Yes	Yes	Yes	Yes	No	Yes	Uracil nucleotide/cysteinyl leukotriene receptor	GPR17	0.125076
Lmrn003000	Phenyllactate	C1=CC=C(C=C1)CC(C(=O)O)O	High	Yes	Yes	Yes	Yes	No	Yes	Fructose-1,6-bisphosphatase	FBP1	0.125076
MWS0434	Dehydroepiandrosterone	CC12CCC3C(C1CCC2=O)CC=C4C3(CCC(C4)O)C	High	Yes	Yes	Yes	Yes	Yes	Yes	Testis-specific androgen-binding protein	SHBG	1
MWS0434	Dehydroepiandrosterone	CC12CCC3C(C1CCC2=O)CC=C4C3(CCC(C4)O)C	High	Yes	Yes	Yes	Yes	Yes	Yes	Glucose-6-phosphate 1-dehydrogenase	G6PD	1
MWS0434	Dehydroepiandrosterone	CC12CCC3C(C1CCC2=O)CC=C4C3(CCC(C4)O)C	High	Yes	Yes	Yes	Yes	Yes	Yes	Corticosteroid binding globulin	SERPINA6	0.91456
MWS0434	Dehydroepiandrosterone	CC12CCC3C(C1CCC2=O)CC=C4C3(CCC(C4)O)C	High	Yes	Yes	Yes	Yes	Yes	Yes	Cytochrome P450 19A1	CYP19A1	0.857023
MWS0434	Dehydroepiandrosterone	CC12CCC3C(C1CCC2=O)CC=C4C3(CCC(C4)O)C	High	Yes	Yes	Yes	Yes	Yes	Yes	Estrogen receptor beta	ESR2	0.666319
MWS0434	Dehydroepiandrosterone	CC12CCC3C(C1CCC2=O)CC=C4C3(CCC(C4)O)C	High	Yes	Yes	Yes	Yes	Yes	Yes	LXR-alpha	NR1H3	0.320219
MWS0434	Dehydroepiandrosterone	CC12CCC3C(C1CCC2=O)CC=C4C3(CCC(C4)O)C	High	Yes	Yes	Yes	Yes	Yes	Yes	Androgen Receptor	AR	0.287307
MWS0434	Dehydroepiandrosterone	CC12CCC3C(C1CCC2=O)CC=C4C3(CCC(C4)O)C	High	Yes	Yes	Yes	Yes	Yes	Yes	Glucocorticoid receptor	NR3C1	0.262582
MWS0434	Dehydroepiandrosterone	CC12CCC3C(C1CCC2=O)CC=C4C3(CCC(C4)O)C	High	Yes	Yes	Yes	Yes	Yes	Yes	Sigma opioid receptor	SIGMAR1	0.22133
MWS0434	Dehydroepiandrosterone	CC12CCC3C(C1CCC2=O)CC=C4C3(CCC(C4)O)C	High	Yes	Yes	Yes	Yes	Yes	Yes	Cytochrome P450 17A1	CYP17A1	0.204882
MWS0434	Dehydroepiandrosterone	CC12CCC3C(C1CCC2=O)CC=C4C3(CCC(C4)O)C	High	Yes	Yes	Yes	Yes	Yes	Yes	11-beta-hydroxysteroid dehydrogenase 1	HSD11B1	0.122582
MWS1839	Ethylparaben	CCOC(=O)C1=CC=C(C=C1)O	High	Yes	Yes	Yes	Yes	No	Yes	Carbonic anhydrase II	CA2	0.942725
MWS1839	Ethylparaben	CCOC(=O)C1=CC=C(C=C1)O	High	Yes	Yes	Yes	Yes	No	Yes	Carbonic anhydrase VII	CA7	0.942725
MWS1839	Ethylparaben	CCOC(=O)C1=CC=C(C=C1)O	High	Yes	Yes	Yes	Yes	No	Yes	Estrogen receptor beta	ESR2	0.942725
MWS1839	Ethylparaben	CCOC(=O)C1=CC=C(C=C1)O	High	Yes	Yes	Yes	Yes	No	Yes	Carbonic anhydrase I	CA1	0.942725
MWS1839	Ethylparaben	CCOC(=O)C1=CC=C(C=C1)O	High	Yes	Yes	Yes	Yes	No	Yes	Carbonic anhydrase XII	CA12	0.942725
MWS1839	Ethylparaben	CCOC(=O)C1=CC=C(C=C1)O	High	Yes	Yes	Yes	Yes	No	Yes	Carbonic anhydrase XIV	CA14	0.942725
MWS1839	Ethylparaben	CCOC(=O)C1=CC=C(C=C1)O	High	Yes	Yes	Yes	Yes	No	Yes	Carbonic anhydrase IX	CA9	0.942725
MWS1839	Ethylparaben	CCOC(=O)C1=CC=C(C=C1)O	High	Yes	Yes	Yes	Yes	No	Yes	Carbonic anhydrase III	CA3	0.191772
MWS1839	Ethylparaben	CCOC(=O)C1=CC=C(C=C1)O	High	Yes	Yes	Yes	Yes	No	Yes	Estrogen receptor alpha	ESR1	0.141787
MWS1839	Ethylparaben	CCOC(=O)C1=CC=C(C=C1)O	High	Yes	Yes	Yes	Yes	No	Yes	Carbonic anhydrase VA	CA5A	0.133391
MWS1839	Ethylparaben	CCOC(=O)C1=CC=C(C=C1)O	High	Yes	Yes	Yes	Yes	No	Yes	Alpha-(1,3)-fucosyltransferase 7	FUT7	0.133391
MWS1839	Ethylparaben	CCOC(=O)C1=CC=C(C=C1)O	High	Yes	Yes	Yes	Yes	No	Yes	Myoglobin	MB	0.125076
MWS1839	Ethylparaben	CCOC(=O)C1=CC=C(C=C1)O	High	Yes	Yes	Yes	Yes	No	Yes	Monoamine oxidase B	MAOB	0.125076
MWS1839	Ethylparaben	CCOC(=O)C1=CC=C(C=C1)O	High	Yes	Yes	Yes	Yes	No	Yes	Cytochrome P450 19A1	CYP19A1	0.125076
MWS1839	Ethylparaben	CCOC(=O)C1=CC=C(C=C1)O	High	Yes	Yes	Yes	Yes	No	Yes	Cytochrome P450 1A2	CYP1A2	0.125076
MWS1839	Ethylparaben	CCOC(=O)C1=CC=C(C=C1)O	High	Yes	Yes	Yes	Yes	No	Yes	Serotonin 2b (5-HT2b) receptor	HTR2B	0.125076
MWS1839	Ethylparaben	CCOC(=O)C1=CC=C(C=C1)O	High	Yes	Yes	Yes	Yes	No	Yes	Estradiol 17-beta-dehydrogenase 3	HSD17B3	0.125076
MWS1839	Ethylparaben	CCOC(=O)C1=CC=C(C=C1)O	High	Yes	Yes	Yes	Yes	No	Yes	Fatty acid desaturase 1	FADS1	0.125076
MWS1839	Ethylparaben	CCOC(=O)C1=CC=C(C=C1)O	High	Yes	Yes	Yes	Yes	No	Yes	D-amino-acid oxidase	DAO	0.125076
MWS1839	Ethylparaben	CCOC(=O)C1=CC=C(C=C1)O	High	Yes	Yes	Yes	Yes	No	Yes	Carbonic anhydrase IV	CA4	0.125076
MWS1839	Ethylparaben	CCOC(=O)C1=CC=C(C=C1)O	High	Yes	Yes	Yes	Yes	No	Yes	Leukocyte elastase	ELANE	0.125076
MWS1839	Ethylparaben	CCOC(=O)C1=CC=C(C=C1)O	High	Yes	Yes	Yes	Yes	No	Yes	Carbonic anhydrase VB	CA5B	0.125076
MWS1839	Ethylparaben	CCOC(=O)C1=CC=C(C=C1)O	High	Yes	Yes	Yes	Yes	No	Yes	Neuronal acetylcholine receptor; alpha3/beta4	CHRNA3 CHRNB4	0.125076
MWS1839	Ethylparaben	CCOC(=O)C1=CC=C(C=C1)O	High	Yes	Yes	Yes	Yes	No	Yes	Macrophage migration inhibitory factor	MIF	0.125076
MWS1839	Ethylparaben	CCOC(=O)C1=CC=C(C=C1)O	High	Yes	Yes	Yes	Yes	No	Yes	Carbonic anhydrase XIII	CA13	0.125076
MWS1839	Ethylparaben	CCOC(=O)C1=CC=C(C=C1)O	High	Yes	Yes	Yes	Yes	No	Yes	Dual-specificity tyrosine-phosphorylation regulated kinase 1A	DYRK1A	0.125076
MWS1839	Ethylparaben	CCOC(=O)C1=CC=C(C=C1)O	High	Yes	Yes	Yes	Yes	No	Yes	Dual specificty protein kinase CLK1	CLK1	0.125076
MWS1839	Ethylparaben	CCOC(=O)C1=CC=C(C=C1)O	High	Yes	Yes	Yes	Yes	No	Yes	Dual specificity tyrosine-phosphorylation-regulated kinase 1B	DYRK1B	0.125076
MWS1875	2-Naphthol*	C1=CC=C2C=C(C=CC2=C1)O	High	Yes	No	Yes	Yes	No	Yes	Carbonic anhydrase XII	CA12	0.158539
MWS1875	2-Naphthol*	C1=CC=C2C=C(C=CC2=C1)O	High	Yes	No	Yes	Yes	No	Yes	Carbonic anhydrase IX	CA9	0.158539
MWS1875	2-Naphthol*	C1=CC=C2C=C(C=CC2=C1)O	High	Yes	No	Yes	Yes	No	Yes	Indoleamine 2,3-dioxygenase	IDO1	0.148751
MWS1875	2-Naphthol*	C1=CC=C2C=C(C=CC2=C1)O	High	Yes	No	Yes	Yes	No	Yes	Carbonic anhydrase II	CA2	0.130294
MWS1877	4-tert-Octylphenol	CC(C)(C)CC(C)(C)C1=CC=C(C=C1)O	High	Yes	Yes	Yes	Yes	No	Yes	Testis-specific androgen-binding protein	SHBG	0.989047
MWS1877	4-tert-Octylphenol	CC(C)(C)CC(C)(C)C1=CC=C(C=C1)O	High	Yes	Yes	Yes	Yes	No	Yes	Alpha-2a adrenergic receptor	ADRA2A	0.22387
MWS1877	4-tert-Octylphenol	CC(C)(C)CC(C)(C)C1=CC=C(C=C1)O	High	Yes	Yes	Yes	Yes	No	Yes	Adrenergic receptor alpha-2	ADRA2C	0.22387
MWS1877	4-tert-Octylphenol	CC(C)(C)CC(C)(C)C1=CC=C(C=C1)O	High	Yes	Yes	Yes	Yes	No	Yes	Alpha-2b adrenergic receptor	ADRA2B	0.22387
MWS1877	4-tert-Octylphenol	CC(C)(C)CC(C)(C)C1=CC=C(C=C1)O	High	Yes	Yes	Yes	Yes	No	Yes	Estrogen receptor alpha	ESR1	0.22387
MWS1877	4-tert-Octylphenol	CC(C)(C)CC(C)(C)C1=CC=C(C=C1)O	High	Yes	Yes	Yes	Yes	No	Yes	Muscarinic acetylcholine receptor M2	CHRM2	0.22387
MWS1877	4-tert-Octylphenol	CC(C)(C)CC(C)(C)C1=CC=C(C=C1)O	High	Yes	Yes	Yes	Yes	No	Yes	Muscarinic acetylcholine receptor M1	CHRM1	0.22387
MWS1877	4-tert-Octylphenol	CC(C)(C)CC(C)(C)C1=CC=C(C=C1)O	High	Yes	Yes	Yes	Yes	No	Yes	Serotonin transporter	SLC6A4	0.22387
MWS1877	4-tert-Octylphenol	CC(C)(C)CC(C)(C)C1=CC=C(C=C1)O	High	Yes	Yes	Yes	Yes	No	Yes	Cyclooxygenase-2	PTGS2	0.22387
MWS1877	4-tert-Octylphenol	CC(C)(C)CC(C)(C)C1=CC=C(C=C1)O	High	Yes	Yes	Yes	Yes	No	Yes	Neurokinin 2 receptor	TACR2	0.22387
MWS1877	4-tert-Octylphenol	CC(C)(C)CC(C)(C)C1=CC=C(C=C1)O	High	Yes	Yes	Yes	Yes	No	Yes	Dopamine transporter	SLC6A3	0.22387
MWS1877	4-tert-Octylphenol	CC(C)(C)CC(C)(C)C1=CC=C(C=C1)O	High	Yes	Yes	Yes	Yes	No	Yes	Muscarinic acetylcholine receptor M3	CHRM3	0.22387
MWS1877	4-tert-Octylphenol	CC(C)(C)CC(C)(C)C1=CC=C(C=C1)O	High	Yes	Yes	Yes	Yes	No	Yes	Adenosine A3 receptor	ADORA3	0.22387
MWS2058	3-Methylsalicylate	CC1=C(C(=CC=C1)C(=O)O)O	High	Yes	No	Yes	Yes	No	Yes	Carbonic anhydrase II	CA2	0.168421
MWS2058	3-Methylsalicylate	CC1=C(C(=CC=C1)C(=O)O)O	High	Yes	No	Yes	Yes	No	Yes	Carbonic anhydrase I	CA1	0.168421
MWS2058	3-Methylsalicylate	CC1=C(C(=CC=C1)C(=O)O)O	High	Yes	No	Yes	Yes	No	Yes	Carbonic anhydrase XII	CA12	0.168421
MWS2058	3-Methylsalicylate	CC1=C(C(=CC=C1)C(=O)O)O	High	Yes	No	Yes	Yes	No	Yes	Carbonic anhydrase IX	CA9	0.120677
MWS2066	1-Naphthol*	C1=CC=C2C(=C1)C=CC=C2O	High	Yes	No	Yes	Yes	No	Yes	Carbonic anhydrase III	CA3	0.130294
MWS2066	1-Naphthol*	C1=CC=C2C(=C1)C=CC=C2O	High	Yes	No	Yes	Yes	No	Yes	Carbonic anhydrase XII	CA12	0.130294
MWS2066	1-Naphthol*	C1=CC=C2C(=C1)C=CC=C2O	High	Yes	No	Yes	Yes	No	Yes	Carbonic anhydrase IX	CA9	0.130294
MWS2066	1-Naphthol*	C1=CC=C2C(=C1)C=CC=C2O	High	Yes	No	Yes	Yes	No	Yes	Carbonic anhydrase IV	CA4	0.130294
MWS2070	Propyl 4-hydroxybenzoate	CCCOC(=O)C1=CC=C(C=C1)O	High	Yes	Yes	Yes	Yes	No	Yes	Carbonic anhydrase II	CA2	0.493756
MWS2070	Propyl 4-hydroxybenzoate	CCCOC(=O)C1=CC=C(C=C1)O	High	Yes	Yes	Yes	Yes	No	Yes	Carbonic anhydrase VII	CA7	0.493756
MWS2070	Propyl 4-hydroxybenzoate	CCCOC(=O)C1=CC=C(C=C1)O	High	Yes	Yes	Yes	Yes	No	Yes	Carbonic anhydrase I	CA1	0.493756
MWS2070	Propyl 4-hydroxybenzoate	CCCOC(=O)C1=CC=C(C=C1)O	High	Yes	Yes	Yes	Yes	No	Yes	Carbonic anhydrase XII	CA12	0.493756
MWS2070	Propyl 4-hydroxybenzoate	CCCOC(=O)C1=CC=C(C=C1)O	High	Yes	Yes	Yes	Yes	No	Yes	Carbonic anhydrase XIV	CA14	0.493756
MWS2070	Propyl 4-hydroxybenzoate	CCCOC(=O)C1=CC=C(C=C1)O	High	Yes	Yes	Yes	Yes	No	Yes	Carbonic anhydrase IX	CA9	0.493756
MWS2070	Propyl 4-hydroxybenzoate	CCCOC(=O)C1=CC=C(C=C1)O	High	Yes	Yes	Yes	Yes	No	Yes	Estrogen receptor beta	ESR2	0.203652
MWS3149	3-Methoxybenzoic acid	COC1=CC=CC(=C1)C(=O)O	High	Yes	No	Yes	Yes	No	Yes	Carbonic anhydrase II	CA2	0.274196
MWS3149	3-Methoxybenzoic acid	COC1=CC=CC(=C1)C(=O)O	High	Yes	No	Yes	Yes	No	Yes	Carbonic anhydrase I	CA1	0.274196
MWS3149	3-Methoxybenzoic acid	COC1=CC=CC(=C1)C(=O)O	High	Yes	No	Yes	Yes	No	Yes	Carbonic anhydrase VII	CA7	0.130294
MWS3149	3-Methoxybenzoic acid	COC1=CC=CC(=C1)C(=O)O	High	Yes	No	Yes	Yes	No	Yes	Carbonic anhydrase XII	CA12	0.130294
MWS3149	3-Methoxybenzoic acid	COC1=CC=CC(=C1)C(=O)O	High	Yes	No	Yes	Yes	No	Yes	Carbonic anhydrase XIV	CA14	0.130294
MWS3149	3-Methoxybenzoic acid	COC1=CC=CC(=C1)C(=O)O	High	Yes	No	Yes	Yes	No	Yes	Carbonic anhydrase IX	CA9	0.130294
MWS3149	3-Methoxybenzoic acid	COC1=CC=CC(=C1)C(=O)O	High	Yes	No	Yes	Yes	No	Yes	Carbonic anhydrase IV	CA4	0.130294
MWS4301	3-Hydroxyphenylacetate*	C1=CC(=CC(=C1)O)CC(=O)O	High	Yes	No	Yes	Yes	No	Yes	Aldose reductase	AKR1B1	0.197405
MWSmce177	Ethyl ferulate	CCOC(=O)C=CC1=CC(=C(C=C1)O)OC	High	Yes	Yes	Yes	Yes	Yes	Yes	Monoamine oxidase B	MAOB	0.980244
MWSmce177	Ethyl ferulate	CCOC(=O)C=CC1=CC(=C(C=C1)O)OC	High	Yes	Yes	Yes	Yes	Yes	Yes	Carbonic anhydrase IX	CA9	0.268295
MWSmce177	Ethyl ferulate	CCOC(=O)C=CC1=CC(=C(C=C1)O)OC	High	Yes	Yes	Yes	Yes	Yes	Yes	Carbonic anhydrase II	CA2	0.19916
MWSmce177	Ethyl ferulate	CCOC(=O)C=CC1=CC(=C(C=C1)O)OC	High	Yes	Yes	Yes	Yes	Yes	Yes	Carbonic anhydrase VII	CA7	0.19916
MWSmce177	Ethyl ferulate	CCOC(=O)C=CC1=CC(=C(C=C1)O)OC	High	Yes	Yes	Yes	Yes	Yes	Yes	Carbonic anhydrase I	CA1	0.19916
MWSmce177	Ethyl ferulate	CCOC(=O)C=CC1=CC(=C(C=C1)O)OC	High	Yes	Yes	Yes	Yes	Yes	Yes	Carbonic anhydrase XII	CA12	0.19916
MWSmce177	Ethyl ferulate	CCOC(=O)C=CC1=CC(=C(C=C1)O)OC	High	Yes	Yes	Yes	Yes	Yes	Yes	Carbonic anhydrase XIV	CA14	0.19916
MWSmce177	Ethyl ferulate	CCOC(=O)C=CC1=CC(=C(C=C1)O)OC	High	Yes	Yes	Yes	Yes	Yes	Yes	Carbonic anhydrase VA	CA5A	0.121097
MWSmce248	trans-3-Hydroxycinnamate*	C1=CC(=CC(=C1)O)C=CC(=O)O	High	Yes	Yes	Yes	Yes	No	Yes	Carbonic anhydrase II	CA2	0.64157
MWSmce248	trans-3-Hydroxycinnamate*	C1=CC(=CC(=C1)O)C=CC(=O)O	High	Yes	Yes	Yes	Yes	No	Yes	Carbonic anhydrase VII	CA7	0.64157
MWSmce248	trans-3-Hydroxycinnamate*	C1=CC(=CC(=C1)O)C=CC(=O)O	High	Yes	Yes	Yes	Yes	No	Yes	Carbonic anhydrase I	CA1	0.64157
MWSmce248	trans-3-Hydroxycinnamate*	C1=CC(=CC(=C1)O)C=CC(=O)O	High	Yes	Yes	Yes	Yes	No	Yes	Carbonic anhydrase VI	CA6	0.64157
MWSmce248	trans-3-Hydroxycinnamate*	C1=CC(=CC(=C1)O)C=CC(=O)O	High	Yes	Yes	Yes	Yes	No	Yes	Carbonic anhydrase XII	CA12	0.64157
MWSmce248	trans-3-Hydroxycinnamate*	C1=CC(=CC(=C1)O)C=CC(=O)O	High	Yes	Yes	Yes	Yes	No	Yes	Carbonic anhydrase XIV	CA14	0.64157
MWSmce248	trans-3-Hydroxycinnamate*	C1=CC(=CC(=C1)O)C=CC(=O)O	High	Yes	Yes	Yes	Yes	No	Yes	Carbonic anhydrase IX	CA9	0.64157
MWSmce248	trans-3-Hydroxycinnamate*	C1=CC(=CC(=C1)O)C=CC(=O)O	High	Yes	Yes	Yes	Yes	No	Yes	Carbonic anhydrase VB	CA5B	0.64157
MWSmce248	trans-3-Hydroxycinnamate*	C1=CC(=CC(=C1)O)C=CC(=O)O	High	Yes	Yes	Yes	Yes	No	Yes	Carbonic anhydrase VA	CA5A	0.64157
MWSmce248	trans-3-Hydroxycinnamate*	C1=CC(=CC(=C1)O)C=CC(=O)O	High	Yes	Yes	Yes	Yes	No	Yes	Aldose reductase	AKR1B1	0.491825
MWSmce248	trans-3-Hydroxycinnamate*	C1=CC(=CC(=C1)O)C=CC(=O)O	High	Yes	Yes	Yes	Yes	No	Yes	Estrogen receptor beta	ESR2	0.491825
MWSmce248	trans-3-Hydroxycinnamate*	C1=CC(=CC(=C1)O)C=CC(=O)O	High	Yes	Yes	Yes	Yes	No	Yes	Carbonic anhydrase III	CA3	0.491825
MWSmce248	trans-3-Hydroxycinnamate*	C1=CC(=CC(=C1)O)C=CC(=O)O	High	Yes	Yes	Yes	Yes	No	Yes	Carbonic anhydrase IV	CA4	0.491825
MWSmce248	trans-3-Hydroxycinnamate*	C1=CC(=CC(=C1)O)C=CC(=O)O	High	Yes	Yes	Yes	Yes	No	Yes	Arachidonate 5-lipoxygenase	ALOX5	0.241739
MWSmce248	trans-3-Hydroxycinnamate*	C1=CC(=CC(=C1)O)C=CC(=O)O	High	Yes	Yes	Yes	Yes	No	Yes	Matrix metalloproteinase 9	MMP9	0.241739
MWSmce248	trans-3-Hydroxycinnamate*	C1=CC(=CC(=C1)O)C=CC(=O)O	High	Yes	Yes	Yes	Yes	No	Yes	Matrix metalloproteinase 1	MMP1	0.241739
MWSmce248	trans-3-Hydroxycinnamate*	C1=CC(=CC(=C1)O)C=CC(=O)O	High	Yes	Yes	Yes	Yes	No	Yes	Matrix metalloproteinase 2	MMP2	0.241739
MWSmce248	trans-3-Hydroxycinnamate*	C1=CC(=CC(=C1)O)C=CC(=O)O	High	Yes	Yes	Yes	Yes	No	Yes	Protein-tyrosine phosphatase 1B	PTPN1	0.241739
MWSmce248	trans-3-Hydroxycinnamate*	C1=CC(=CC(=C1)O)C=CC(=O)O	High	Yes	Yes	Yes	Yes	No	Yes	Macrophage migration inhibitory factor	MIF	0.175051
MWSmce248	trans-3-Hydroxycinnamate*	C1=CC(=CC(=C1)O)C=CC(=O)O	High	Yes	Yes	Yes	Yes	No	Yes	Lysine-specific demethylase 4D-like	KDM4E	0.133391
MWSmce248	trans-3-Hydroxycinnamate*	C1=CC(=CC(=C1)O)C=CC(=O)O	High	Yes	Yes	Yes	Yes	No	Yes	Lysine-specific demethylase 4A	KDM4A	0.133391
MWSmce248	trans-3-Hydroxycinnamate*	C1=CC(=CC(=C1)O)C=CC(=O)O	High	Yes	Yes	Yes	Yes	No	Yes	Lysine-specific demethylase 3A	KDM3A	0.125076
MWSmce248	trans-3-Hydroxycinnamate*	C1=CC(=CC(=C1)O)C=CC(=O)O	High	Yes	Yes	Yes	Yes	No	Yes	Lysine-specific demethylase 6B	KDM6B	0.125076
MWSmce248	trans-3-Hydroxycinnamate*	C1=CC(=CC(=C1)O)C=CC(=O)O	High	Yes	Yes	Yes	Yes	No	Yes	Alpha-ketoglutarate-dependent dioxygenase FTO	FTO	0.125076
MWSmce248	trans-3-Hydroxycinnamate*	C1=CC(=CC(=C1)O)C=CC(=O)O	High	Yes	Yes	Yes	Yes	No	Yes	Lysine-specific demethylase 4C	KDM4C	0.125076
MWSmce248	trans-3-Hydroxycinnamate*	C1=CC(=CC(=C1)O)C=CC(=O)O	High	Yes	Yes	Yes	Yes	No	Yes	Aldo-keto reductase family 1 member B10	AKR1B10	0.125076
MWSmce248	trans-3-Hydroxycinnamate*	C1=CC(=CC(=C1)O)C=CC(=O)O	High	Yes	Yes	Yes	Yes	No	Yes	Toll-like receptor 4 (by homology)	TLR4	0.125076
MWSmce248	trans-3-Hydroxycinnamate*	C1=CC(=CC(=C1)O)C=CC(=O)O	High	Yes	Yes	Yes	Yes	No	Yes	Thiopurine S-methyltransferase	TPMT	0.125076
MWSmce248	trans-3-Hydroxycinnamate*	C1=CC(=CC(=C1)O)C=CC(=O)O	High	Yes	Yes	Yes	Yes	No	Yes	Carbonic anhydrase XIII	CA13	0.125076
MWSmce248	trans-3-Hydroxycinnamate*	C1=CC(=CC(=C1)O)C=CC(=O)O	High	Yes	Yes	Yes	Yes	No	Yes	Hydroxycarboxylic acid receptor 2	HCAR2	0.125076
MWSmce248	trans-3-Hydroxycinnamate*	C1=CC(=CC(=C1)O)C=CC(=O)O	High	Yes	Yes	Yes	Yes	No	Yes	D-amino-acid oxidase	DAO	0.125076
MWSmce283	p-Hydroxypropiophenone	CCC(=O)C1=CC=C(C=C1)O	High	Yes	No	Yes	Yes	No	Yes	Gamma-amino-N-butyrate transaminase (by homology)	ABAT	0.197405
MWSmce283	p-Hydroxypropiophenone	CCC(=O)C1=CC=C(C=C1)O	High	Yes	No	Yes	Yes	No	Yes	Catechol O-methyltransferase (by homology)	COMT	0.130294
MWSmce355	Methyl Syringate	COC1=CC(=CC(=C1O)OC)C(=O)OC	High	Yes	Yes	Yes	Yes	Yes	Yes	Carbonic anhydrase II	CA2	0.147465
MWSmce355	Methyl Syringate	COC1=CC(=CC(=C1O)OC)C(=O)OC	High	Yes	Yes	Yes	Yes	Yes	Yes	Carbonic anhydrase VII	CA7	0.147465
MWSmce355	Methyl Syringate	COC1=CC(=CC(=C1O)OC)C(=O)OC	High	Yes	Yes	Yes	Yes	Yes	Yes	Carbonic anhydrase I	CA1	0.147465
MWSmce355	Methyl Syringate	COC1=CC(=CC(=C1O)OC)C(=O)OC	High	Yes	Yes	Yes	Yes	Yes	Yes	Carbonic anhydrase XII	CA12	0.147465
MWSmce355	Methyl Syringate	COC1=CC(=CC(=C1O)OC)C(=O)OC	High	Yes	Yes	Yes	Yes	Yes	Yes	Carbonic anhydrase XIV	CA14	0.147465
MWSmce355	Methyl Syringate	COC1=CC(=CC(=C1O)OC)C(=O)OC	High	Yes	Yes	Yes	Yes	Yes	Yes	Carbonic anhydrase IX	CA9	0.147465
MWSmce455	Vanillic acid methyl ester	COC1=C(C=CC(=C1)C(=O)OC)O	High	Yes	Yes	Yes	Yes	No	Yes	Carbonic anhydrase II	CA2	0.185779
MWSmce455	Vanillic acid methyl ester	COC1=C(C=CC(=C1)C(=O)OC)O	High	Yes	Yes	Yes	Yes	No	Yes	Carbonic anhydrase VII	CA7	0.185779
MWSmce455	Vanillic acid methyl ester	COC1=C(C=CC(=C1)C(=O)OC)O	High	Yes	Yes	Yes	Yes	No	Yes	Carbonic anhydrase I	CA1	0.185779
MWSmce455	Vanillic acid methyl ester	COC1=C(C=CC(=C1)C(=O)OC)O	High	Yes	Yes	Yes	Yes	No	Yes	Carbonic anhydrase XII	CA12	0.185779
MWSmce455	Vanillic acid methyl ester	COC1=C(C=CC(=C1)C(=O)OC)O	High	Yes	Yes	Yes	Yes	No	Yes	Carbonic anhydrase XIV	CA14	0.185779
MWSmce455	Vanillic acid methyl ester	COC1=C(C=CC(=C1)C(=O)OC)O	High	Yes	Yes	Yes	Yes	No	Yes	Carbonic anhydrase IX	CA9	0.185779
MWSmce466	4'-Hydroxyacetophenone	CC(=O)C1=CC=C(C=C1)O	High	Yes	No	Yes	Yes	No	Yes	Succinate semialdehyde dehydrogenase	ALDH5A1	0.259183
MWSmce466	4'-Hydroxyacetophenone	CC(=O)C1=CC=C(C=C1)O	High	Yes	No	Yes	Yes	No	Yes	Gamma-amino-N-butyrate transaminase	ABAT	0.259183
MWSslk208	Kaur-16-en-18-oic acid*	CC12CCCC(C1CCC34C2CCC(C3)C(=C)C4)(C)C(=O)O	High	Yes	Yes	Yes	Yes	No	Yes	11-beta-hydroxysteroid dehydrogenase 1 (by homology)	HSD11B1	0.910663
MWSslk208	Kaur-16-en-18-oic acid*	CC12CCCC(C1CCC34C2CCC(C3)C(=C)C4)(C)C(=O)O	High	Yes	Yes	Yes	Yes	No	Yes	Protein-tyrosine phosphatase 1B	PTPN1	0.198389
MWSslk208	Kaur-16-en-18-oic acid*	CC12CCCC(C1CCC34C2CCC(C3)C(=C)C4)(C)C(=O)O	High	Yes	Yes	Yes	Yes	No	Yes	Prostaglandin E synthase	PTGES	0.150982
MWSslk208	Kaur-16-en-18-oic acid*	CC12CCCC(C1CCC34C2CCC(C3)C(=C)C4)(C)C(=O)O	High	Yes	Yes	Yes	Yes	No	Yes	SUMO-activating enzyme	SAE1 UBA2	0.150982
MWSslk208	Kaur-16-en-18-oic acid*	CC12CCCC(C1CCC34C2CCC(C3)C(=C)C4)(C)C(=O)O	High	Yes	Yes	Yes	Yes	No	Yes	DNA polymerase beta (by homology)	POLB	0.150982
MWSslk208	Kaur-16-en-18-oic acid*	CC12CCCC(C1CCC34C2CCC(C3)C(=C)C4)(C)C(=O)O	High	Yes	Yes	Yes	Yes	No	Yes	Aldo-keto reductase family 1 member B10	AKR1B10	0.127303
Zaxn006988	Isopimaric acid*	CC1(CCC2C(=CCC3C2(CCCC3(C)C(=O)O)C)C1)C=C	High	Yes	Yes	Yes	Yes	No	Yes	LXR-alpha	NR1H3	0.696055
Zaxn006988	Isopimaric acid*	CC1(CCC2C(=CCC3C2(CCCC3(C)C(=O)O)C)C1)C=C	High	Yes	Yes	Yes	Yes	No	Yes	Prostaglandin E synthase	PTGES	0.293176
Zaxn006988	Isopimaric acid*	CC1(CCC2C(=CCC3C2(CCCC3(C)C(=O)O)C)C1)C=C	High	Yes	Yes	Yes	Yes	No	Yes	11-beta-hydroxysteroid dehydrogenase 1	HSD11B1	0.277371
Zaxn006988	Isopimaric acid*	CC1(CCC2C(=CCC3C2(CCCC3(C)C(=O)O)C)C1)C=C	High	Yes	Yes	Yes	Yes	No	Yes	Carboxylesterase 2	CES2	0.206265
Zaxn006988	Isopimaric acid*	CC1(CCC2C(=CCC3C2(CCCC3(C)C(=O)O)C)C1)C=C	High	Yes	Yes	Yes	Yes	No	Yes	T-cell protein-tyrosine phosphatase	PTPN2	0.174646
Zaxn006988	Isopimaric acid*	CC1(CCC2C(=CCC3C2(CCCC3(C)C(=O)O)C)C1)C=C	High	Yes	Yes	Yes	Yes	No	Yes	Protein-tyrosine phosphatase 1B	PTPN1	0.158886
Zaxn006988	Isopimaric acid*	CC1(CCC2C(=CCC3C2(CCCC3(C)C(=O)O)C)C1)C=C	High	Yes	Yes	Yes	Yes	No	Yes	DNA topoisomerase I	TOP1	0.158886
Zaxn006988	Isopimaric acid*	CC1(CCC2C(=CCC3C2(CCCC3(C)C(=O)O)C)C1)C=C	High	Yes	Yes	Yes	Yes	No	Yes	Peroxisome proliferator-activated receptor gamma	PPARG	0.143102
Zaxn006988	Isopimaric acid*	CC1(CCC2C(=CCC3C2(CCCC3(C)C(=O)O)C)C1)C=C	High	Yes	Yes	Yes	Yes	No	Yes	Arachidonate 5-lipoxygenase	ALOX5	0.135202
Zaxn006988	Isopimaric acid*	CC1(CCC2C(=CCC3C2(CCCC3(C)C(=O)O)C)C1)C=C	High	Yes	Yes	Yes	Yes	No	Yes	Fatty acid binding protein adipocyte	FABP4	0.127303
Zaxn006988	Isopimaric acid*	CC1(CCC2C(=CCC3C2(CCCC3(C)C(=O)O)C)C1)C=C	High	Yes	Yes	Yes	Yes	No	Yes	Dual specificity phosphatase Cdc25A	CDC25A	0.127303
Zaxn006988	Isopimaric acid*	CC1(CCC2C(=CCC3C2(CCCC3(C)C(=O)O)C)C1)C=C	High	Yes	Yes	Yes	Yes	No	Yes	Dual specificity phosphatase Cdc25B	CDC25B	0.127303
Zaxn006988	Isopimaric acid*	CC1(CCC2C(=CCC3C2(CCCC3(C)C(=O)O)C)C1)C=C	High	Yes	Yes	Yes	Yes	No	Yes	Peroxisome proliferator-activated receptor alpha	PPARA	0.127303
Zaxn006988	Isopimaric acid*	CC1(CCC2C(=CCC3C2(CCCC3(C)C(=O)O)C)C1)C=C	High	Yes	Yes	Yes	Yes	No	Yes	Peroxisome proliferator-activated receptor delta	PPARD	0.127303
Zaxn006988	Isopimaric acid*	CC1(CCC2C(=CCC3C2(CCCC3(C)C(=O)O)C)C1)C=C	High	Yes	Yes	Yes	Yes	No	Yes	Protein kinase C eta	PRKCH	0.127303
Zaxn006988	Isopimaric acid*	CC1(CCC2C(=CCC3C2(CCCC3(C)C(=O)O)C)C1)C=C	High	Yes	Yes	Yes	Yes	No	Yes	Protein-tyrosine phosphatase 2C	PTPN11	0.127303
Zbzn008048	Embelin	CCCCCCCCCCCC1=C(C(=O)C=C(C1=O)O)O	High	Yes	Yes	Yes	Yes	No	Yes	Macrophage-expressed gene 1 protein	MPEG1	0.320219
Zbzn008048	Embelin	CCCCCCCCCCCC1=C(C(=O)C=C(C1=O)O)O	High	Yes	Yes	Yes	Yes	No	Yes	Histone acetyltransferase PCAF	KAT2B	0.312022
Zbzn008048	Embelin	CCCCCCCCCCCC1=C(C(=O)C=C(C1=O)O)O	High	Yes	Yes	Yes	Yes	No	Yes	Arachidonate 5-lipoxygenase	ALOX5	0.279037
Zbzn008048	Embelin	CCCCCCCCCCCC1=C(C(=O)C=C(C1=O)O)O	High	Yes	Yes	Yes	Yes	No	Yes	Inhibitor of apoptosis protein 3	XIAP	0.155528
Zmgn004894	Methyl 4-hydroxybenzoate	COC(=O)C1=CC=C(C=C1)O	High	Yes	No	Yes	Yes	No	Yes	Carbonic anhydrase II	CA2	0.857226
Zmgn004894	Methyl 4-hydroxybenzoate	COC(=O)C1=CC=C(C=C1)O	High	Yes	No	Yes	Yes	No	Yes	Carbonic anhydrase VII	CA7	0.857226
Zmgn004894	Methyl 4-hydroxybenzoate	COC(=O)C1=CC=C(C=C1)O	High	Yes	No	Yes	Yes	No	Yes	Carbonic anhydrase I	CA1	0.857226
Zmgn004894	Methyl 4-hydroxybenzoate	COC(=O)C1=CC=C(C=C1)O	High	Yes	No	Yes	Yes	No	Yes	Carbonic anhydrase XII	CA12	0.857226
Zmgn004894	Methyl 4-hydroxybenzoate	COC(=O)C1=CC=C(C=C1)O	High	Yes	No	Yes	Yes	No	Yes	Carbonic anhydrase XIV	CA14	0.857226
Zmgn004894	Methyl 4-hydroxybenzoate	COC(=O)C1=CC=C(C=C1)O	High	Yes	No	Yes	Yes	No	Yes	Carbonic anhydrase IX	CA9	0.857226
Zmgn004894	Methyl 4-hydroxybenzoate	COC(=O)C1=CC=C(C=C1)O	High	Yes	No	Yes	Yes	No	Yes	Estrogen receptor beta	ESR2	0.245006
Zmgn004894	Methyl 4-hydroxybenzoate	COC(=O)C1=CC=C(C=C1)O	High	Yes	No	Yes	Yes	No	Yes	Carbonic anhydrase III	CA3	0.130294
Zmyn002321	4-Cresol	CC1=CC=C(C=C1)O	High	Yes	No	Yes	Yes	No	Yes	Acetylcholinesterase	ACHE	1
mws0014	Ferulate*	COC1=C(C=CC(=C1)C=CC(=O)O)O	High	Yes	Yes	Yes	Yes	No	Yes	Carbonic anhydrase II	CA2	0.937741
mws0014	Ferulate*	COC1=C(C=CC(=C1)C=CC(=O)O)O	High	Yes	Yes	Yes	Yes	No	Yes	Carbonic anhydrase VII	CA7	0.937741
mws0014	Ferulate*	COC1=C(C=CC(=C1)C=CC(=O)O)O	High	Yes	Yes	Yes	Yes	No	Yes	Carbonic anhydrase I	CA1	0.937741
mws0014	Ferulate*	COC1=C(C=CC(=C1)C=CC(=O)O)O	High	Yes	Yes	Yes	Yes	No	Yes	Carbonic anhydrase VI	CA6	0.937741
mws0014	Ferulate*	COC1=C(C=CC(=C1)C=CC(=O)O)O	High	Yes	Yes	Yes	Yes	No	Yes	Carbonic anhydrase XII	CA12	0.937741
mws0014	Ferulate*	COC1=C(C=CC(=C1)C=CC(=O)O)O	High	Yes	Yes	Yes	Yes	No	Yes	Carbonic anhydrase XIV	CA14	0.937741
mws0014	Ferulate*	COC1=C(C=CC(=C1)C=CC(=O)O)O	High	Yes	Yes	Yes	Yes	No	Yes	Carbonic anhydrase IX	CA9	0.937741
mws0014	Ferulate*	COC1=C(C=CC(=C1)C=CC(=O)O)O	High	Yes	Yes	Yes	Yes	No	Yes	Carbonic anhydrase VA	CA5A	0.937741
mws0014	Ferulate*	COC1=C(C=CC(=C1)C=CC(=O)O)O	High	Yes	Yes	Yes	Yes	No	Yes	Carbonic anhydrase VB	CA5B	0.133587
mws0025	1,2,3-Trihydroxybenzene	C1=CC(=C(C(=C1)O)O)O	High	Yes	No	Yes	Yes	No	Yes	Tyrosine-protein kinase FYN	FYN	0.913474
mws0025	1,2,3-Trihydroxybenzene	C1=CC(=C(C(=C1)O)O)O	High	Yes	No	Yes	Yes	No	Yes	Epidermal growth factor receptor erbB1	EGFR	0.913474
mws0025	1,2,3-Trihydroxybenzene	C1=CC(=C(C(=C1)O)O)O	High	Yes	No	Yes	Yes	No	Yes	Carbonic anhydrase II	CA2	0.913474
mws0025	1,2,3-Trihydroxybenzene	C1=CC(=C(C(=C1)O)O)O	High	Yes	No	Yes	Yes	No	Yes	Carbonic anhydrase I	CA1	0.913474
mws0025	1,2,3-Trihydroxybenzene	C1=CC(=C(C(=C1)O)O)O	High	Yes	No	Yes	Yes	No	Yes	Carbonic anhydrase VI	CA6	0.913474
mws0102	Indole-5-carboxylic acid*	C1=CC2=C(C=CN2)C=C1C(=O)O	High	Yes	No	Yes	Yes	No	Yes	Steroid 5-alpha-reductase 2	SRD5A2	0.158398
mws0102	Indole-5-carboxylic acid*	C1=CC2=C(C=CN2)C=C1C(=O)O	High	Yes	No	Yes	Yes	No	Yes	D-amino-acid oxidase	DAO	0.158398
mws0102	Indole-5-carboxylic acid*	C1=CC2=C(C=CN2)C=C1C(=O)O	High	Yes	No	Yes	Yes	No	Yes	Cytochrome P450 2A6	CYP2A6	0.150098
mws0102	Indole-5-carboxylic acid*	C1=CC2=C(C=CN2)C=C1C(=O)O	High	Yes	No	Yes	Yes	No	Yes	Kinesin-like protein 1	KIF11	0.133391
mws0102	Indole-5-carboxylic acid*	C1=CC2=C(C=CN2)C=C1C(=O)O	High	Yes	No	Yes	Yes	No	Yes	Protein-tyrosine phosphatase 1B	PTPN1	0.125076
mws0102	Indole-5-carboxylic acid*	C1=CC2=C(C=CN2)C=C1C(=O)O	High	Yes	No	Yes	Yes	No	Yes	Hydroxycarboxylic acid receptor 2	HCAR2	0.125076
mws0102	Indole-5-carboxylic acid*	C1=CC2=C(C=CN2)C=C1C(=O)O	High	Yes	No	Yes	Yes	No	Yes	Serine/threonine-protein kinase PIM1	PIM1	0.125076
mws0102	Indole-5-carboxylic acid*	C1=CC2=C(C=CN2)C=C1C(=O)O	High	Yes	No	Yes	Yes	No	Yes	Serine/threonine-protein kinase PIM3	PIM3	0.125076
mws0102	Indole-5-carboxylic acid*	C1=CC2=C(C=CN2)C=C1C(=O)O	High	Yes	No	Yes	Yes	No	Yes	Heat shock protein HSP 90-alpha	HSP90AA1	0.125076
mws0145	O-Anisic acid (2-Methoxybenzoic acid)	COC1=CC=CC=C1C(=O)O	High	Yes	No	Yes	Yes	No	Yes	Carbonic anhydrase II	CA2	0.168421
mws0145	O-Anisic acid (2-Methoxybenzoic acid)	COC1=CC=CC=C1C(=O)O	High	Yes	No	Yes	Yes	No	Yes	Carbonic anhydrase I	CA1	0.168421
mws0145	O-Anisic acid (2-Methoxybenzoic acid)	COC1=CC=CC=C1C(=O)O	High	Yes	No	Yes	Yes	No	Yes	Carbonic anhydrase VII	CA7	0.148751
mws0145	O-Anisic acid (2-Methoxybenzoic acid)	COC1=CC=CC=C1C(=O)O	High	Yes	No	Yes	Yes	No	Yes	Carbonic anhydrase XII	CA12	0.148751
mws0145	O-Anisic acid (2-Methoxybenzoic acid)	COC1=CC=CC=C1C(=O)O	High	Yes	No	Yes	Yes	No	Yes	Carbonic anhydrase XIV	CA14	0.148751
mws0145	O-Anisic acid (2-Methoxybenzoic acid)	COC1=CC=CC=C1C(=O)O	High	Yes	No	Yes	Yes	No	Yes	Carbonic anhydrase IX	CA9	0.148751
mws0160	3,4-Dihydroxybenzoic Acid Ethyl Ester (Protocatechuic acid ethyl ester)	CCOC(=O)C1=CC(=C(C=C1)O)O	High	Yes	Yes	Yes	Yes	No	Yes	Carbonic anhydrase II	CA2	0.721586
mws0160	3,4-Dihydroxybenzoic Acid Ethyl Ester (Protocatechuic acid ethyl ester)	CCOC(=O)C1=CC(=C(C=C1)O)O	High	Yes	Yes	Yes	Yes	No	Yes	Carbonic anhydrase VII	CA7	0.721586
mws0160	3,4-Dihydroxybenzoic Acid Ethyl Ester (Protocatechuic acid ethyl ester)	CCOC(=O)C1=CC(=C(C=C1)O)O	High	Yes	Yes	Yes	Yes	No	Yes	Carbonic anhydrase I	CA1	0.721586
mws0160	3,4-Dihydroxybenzoic Acid Ethyl Ester (Protocatechuic acid ethyl ester)	CCOC(=O)C1=CC(=C(C=C1)O)O	High	Yes	Yes	Yes	Yes	No	Yes	Carbonic anhydrase XII	CA12	0.721586
mws0160	3,4-Dihydroxybenzoic Acid Ethyl Ester (Protocatechuic acid ethyl ester)	CCOC(=O)C1=CC(=C(C=C1)O)O	High	Yes	Yes	Yes	Yes	No	Yes	Carbonic anhydrase XIV	CA14	0.721586
mws0160	3,4-Dihydroxybenzoic Acid Ethyl Ester (Protocatechuic acid ethyl ester)	CCOC(=O)C1=CC(=C(C=C1)O)O	High	Yes	Yes	Yes	Yes	No	Yes	Carbonic anhydrase IX	CA9	0.721586
mws0160	3,4-Dihydroxybenzoic Acid Ethyl Ester (Protocatechuic acid ethyl ester)	CCOC(=O)C1=CC(=C(C=C1)O)O	High	Yes	Yes	Yes	Yes	No	Yes	Squalene monooxygenase (by homology)	SQLE	0.230062
mws0160	3,4-Dihydroxybenzoic Acid Ethyl Ester (Protocatechuic acid ethyl ester)	CCOC(=O)C1=CC(=C(C=C1)O)O	High	Yes	Yes	Yes	Yes	No	Yes	Alpha-(1,3)-fucosyltransferase 7	FUT7	0.142119
mws0160	3,4-Dihydroxybenzoic Acid Ethyl Ester (Protocatechuic acid ethyl ester)	CCOC(=O)C1=CC(=C(C=C1)O)O	High	Yes	Yes	Yes	Yes	No	Yes	Estrogen receptor beta	ESR2	0.124538
mws0346	3-(3-Hydroxyphenyl)propanoic acid	C1=CC(=CC(=C1)O)CCC(=O)O	High	Yes	Yes	Yes	Yes	No	Yes	Tyrosine-protein kinase FYN	FYN	0.158398
mws0346	3-(3-Hydroxyphenyl)propanoic acid	C1=CC(=CC(=C1)O)CCC(=O)O	High	Yes	Yes	Yes	Yes	No	Yes	Tyrosine-protein kinase LCK	LCK	0.158398
mws0346	3-(3-Hydroxyphenyl)propanoic acid	C1=CC(=CC(=C1)O)CCC(=O)O	High	Yes	Yes	Yes	Yes	No	Yes	Epidermal growth factor receptor erbB1	EGFR	0.141787
mws0346	3-(3-Hydroxyphenyl)propanoic acid	C1=CC(=CC(=C1)O)CCC(=O)O	High	Yes	Yes	Yes	Yes	No	Yes	Lysine-specific demethylase 4D-like	KDM4E	0.141787
mws0346	3-(3-Hydroxyphenyl)propanoic acid	C1=CC(=CC(=C1)O)CCC(=O)O	High	Yes	Yes	Yes	Yes	No	Yes	Estrogen receptor beta	ESR2	0.125076
mws0346	3-(3-Hydroxyphenyl)propanoic acid	C1=CC(=CC(=C1)O)CCC(=O)O	High	Yes	Yes	Yes	Yes	No	Yes	Carboxypeptidase A1	CPA1	0.125076
mws0346	3-(3-Hydroxyphenyl)propanoic acid	C1=CC(=CC(=C1)O)CCC(=O)O	High	Yes	Yes	Yes	Yes	No	Yes	Carbonic anhydrase VII	CA7	0.125076
mws0346	3-(3-Hydroxyphenyl)propanoic acid	C1=CC(=CC(=C1)O)CCC(=O)O	High	Yes	Yes	Yes	Yes	No	Yes	Carbonic anhydrase XIV	CA14	0.125076
mws0346	3-(3-Hydroxyphenyl)propanoic acid	C1=CC(=CC(=C1)O)CCC(=O)O	High	Yes	Yes	Yes	Yes	No	Yes	Carbonic anhydrase VA	CA5A	0.125076
mws0346	3-(3-Hydroxyphenyl)propanoic acid	C1=CC(=CC(=C1)O)CCC(=O)O	High	Yes	Yes	Yes	Yes	No	Yes	Carbonic anhydrase VB	CA5B	0.125076
mws0346	3-(3-Hydroxyphenyl)propanoic acid	C1=CC(=CC(=C1)O)CCC(=O)O	High	Yes	Yes	Yes	Yes	No	Yes	Cytochrome P450 19A1	CYP19A1	0.125076
mws0458	4-Hydroxy-3-methoxy-benzaldehyde	COC1=C(C=CC(=C1)C=O)O	High	Yes	No	Yes	Yes	No	Yes	Serine/threonine-protein kinase/endoribonuclease IRE1	ERN1	0.261668
mws0458	4-Hydroxy-3-methoxy-benzaldehyde	COC1=C(C=CC(=C1)C=O)O	High	Yes	No	Yes	Yes	No	Yes	Carbonic anhydrase II	CA2	0.168421
mws0467	Phloretate*	C1=CC(=CC=C1CCC(=O)O)O	High	Yes	Yes	Yes	Yes	No	Yes	Estrogen receptor beta	ESR2	0.150098
mws0467	Phloretate*	C1=CC(=CC=C1CCC(=O)O)O	High	Yes	Yes	Yes	Yes	No	Yes	Tyrosine-protein kinase FYN	FYN	0.150098
mws0467	Phloretate*	C1=CC(=CC=C1CCC(=O)O)O	High	Yes	Yes	Yes	Yes	No	Yes	Tyrosine-protein kinase LCK	LCK	0.150098
mws0467	Phloretate*	C1=CC(=CC=C1CCC(=O)O)O	High	Yes	Yes	Yes	Yes	No	Yes	Epidermal growth factor receptor erbB1	EGFR	0.133391
mws0467	Phloretate*	C1=CC(=CC=C1CCC(=O)O)O	High	Yes	Yes	Yes	Yes	No	Yes	Estrogen receptor alpha	ESR1	0.133391
mws0467	Phloretate*	C1=CC(=CC=C1CCC(=O)O)O	High	Yes	Yes	Yes	Yes	No	Yes	Lysine-specific demethylase 4D-like	KDM4E	0.133391
mws0467	Phloretate*	C1=CC(=CC=C1CCC(=O)O)O	High	Yes	Yes	Yes	Yes	No	Yes	Thyroid hormone receptor alpha	THRA	0.125076
mws0467	Phloretate*	C1=CC(=CC=C1CCC(=O)O)O	High	Yes	Yes	Yes	Yes	No	Yes	Thyroid hormone receptor beta-1	THRB	0.125076
mws0467	Phloretate*	C1=CC(=CC=C1CCC(=O)O)O	High	Yes	Yes	Yes	Yes	No	Yes	Carboxypeptidase A1	CPA1	0.125076
mws0467	Phloretate*	C1=CC(=CC=C1CCC(=O)O)O	High	Yes	Yes	Yes	Yes	No	Yes	11-beta-hydroxysteroid dehydrogenase 1	HSD11B1	0.125076
mws0467	Phloretate*	C1=CC(=CC=C1CCC(=O)O)O	High	Yes	Yes	Yes	Yes	No	Yes	Free fatty acid receptor 1	FFAR1	0.125076
mws0467	Phloretate*	C1=CC(=CC=C1CCC(=O)O)O	High	Yes	Yes	Yes	Yes	No	Yes	Carbonic anhydrase II	CA2	0.125076
mws0749	4-Hydroxybenzoate	C1=CC(=CC=C1C(=O)O)O	High	Yes	No	Yes	Yes	No	Yes	Carbonic anhydrase II	CA2	1
mws0749	4-Hydroxybenzoate	C1=CC(=CC=C1C(=O)O)O	High	Yes	No	Yes	Yes	No	Yes	Carbonic anhydrase VII	CA7	1
mws0749	4-Hydroxybenzoate	C1=CC(=CC=C1C(=O)O)O	High	Yes	No	Yes	Yes	No	Yes	Carbonic anhydrase I	CA1	1
mws0749	4-Hydroxybenzoate	C1=CC(=CC=C1C(=O)O)O	High	Yes	No	Yes	Yes	No	Yes	Carbonic anhydrase III	CA3	1
mws0749	4-Hydroxybenzoate	C1=CC(=CC=C1C(=O)O)O	High	Yes	No	Yes	Yes	No	Yes	Carbonic anhydrase VI	CA6	1
mws0749	4-Hydroxybenzoate	C1=CC(=CC=C1C(=O)O)O	High	Yes	No	Yes	Yes	No	Yes	Carbonic anhydrase XII	CA12	1
mws0749	4-Hydroxybenzoate	C1=CC(=CC=C1C(=O)O)O	High	Yes	No	Yes	Yes	No	Yes	Carbonic anhydrase XIV	CA14	1
mws0749	4-Hydroxybenzoate	C1=CC(=CC=C1C(=O)O)O	High	Yes	No	Yes	Yes	No	Yes	Carbonic anhydrase IX	CA9	1
mws0749	4-Hydroxybenzoate	C1=CC(=CC=C1C(=O)O)O	High	Yes	No	Yes	Yes	No	Yes	Carbonic anhydrase IV	CA4	1
mws0749	4-Hydroxybenzoate	C1=CC(=CC=C1C(=O)O)O	High	Yes	No	Yes	Yes	No	Yes	Carbonic anhydrase VB	CA5B	1
mws0749	4-Hydroxybenzoate	C1=CC(=CC=C1C(=O)O)O	High	Yes	No	Yes	Yes	No	Yes	Carbonic anhydrase VA	CA5A	1
mws0749	4-Hydroxybenzoate	C1=CC(=CC=C1C(=O)O)O	High	Yes	No	Yes	Yes	No	Yes	Carbonic anhydrase XIII (by homology)	CA13	1
mws0921	4-Coumaryl alcohol	C1=CC(=CC=C1C=CCO)O	High	Yes	No	Yes	Yes	No	Yes	Carbonic anhydrase II	CA2	0.158539
mws0921	4-Coumaryl alcohol	C1=CC(=CC=C1C=CCO)O	High	Yes	No	Yes	Yes	No	Yes	Carbonic anhydrase VI	CA6	0.130294
mws0921	4-Coumaryl alcohol	C1=CC(=CC=C1C=CCO)O	High	Yes	No	Yes	Yes	No	Yes	Carbonic anhydrase XII	CA12	0.130294
mws0921	4-Coumaryl alcohol	C1=CC(=CC=C1C=CCO)O	High	Yes	No	Yes	Yes	No	Yes	Carbonic anhydrase XIV	CA14	0.130294
mws0921	4-Coumaryl alcohol	C1=CC(=CC=C1C=CCO)O	High	Yes	No	Yes	Yes	No	Yes	Carbonic anhydrase IX	CA9	0.130294
mws0921	4-Coumaryl alcohol	C1=CC(=CC=C1C=CCO)O	High	Yes	No	Yes	Yes	No	Yes	Carbonic anhydrase IV	CA4	0.130294
mws0921	4-Coumaryl alcohol	C1=CC(=CC=C1C=CCO)O	High	Yes	No	Yes	Yes	No	Yes	Carbonic anhydrase VB	CA5B	0.130294
mws0921	4-Coumaryl alcohol	C1=CC(=CC=C1C=CCO)O	High	Yes	No	Yes	Yes	No	Yes	Carbonic anhydrase VA	CA5A	0.130294
mws1024	4-Hydroxycinnamyl aldehyde	C1=CC(=CC=C1C=CC=O)O	High	Yes	No	Yes	Yes	No	Yes	Carbonic anhydrase XII	CA12	0.120677
mws1024	4-Hydroxycinnamyl aldehyde	C1=CC(=CC=C1C=CC=O)O	High	Yes	No	Yes	Yes	No	Yes	Carbonic anhydrase IX	CA9	0.120677
mws1320	Indole-3-ethanol	C1=CC=C2C(=C1)C(=CN2)CCO	High	Yes	Yes	Yes	Yes	No	Yes	Dopamine transporter (by homology)	SLC6A3	0.125076
mws1320	Indole-3-ethanol	C1=CC=C2C(=C1)C(=CN2)CCO	High	Yes	Yes	Yes	Yes	No	Yes	Serotonin 1b (5-HT1b) receptor	HTR1B	0.125076
mws1320	Indole-3-ethanol	C1=CC=C2C(=C1)C(=CN2)CCO	High	Yes	Yes	Yes	Yes	No	Yes	Heme oxygenase 1 (by homology)	HMOX1	0.125076
mws1320	Indole-3-ethanol	C1=CC=C2C(=C1)C(=CN2)CCO	High	Yes	Yes	Yes	Yes	No	Yes	Amine oxidase, copper containing	AOC3	0.125076
mws1320	Indole-3-ethanol	C1=CC=C2C(=C1)C(=CN2)CCO	High	Yes	Yes	Yes	Yes	No	Yes	Myeloperoxidase	MPO	0.125076
mws1320	Indole-3-ethanol	C1=CC=C2C(=C1)C(=CN2)CCO	High	Yes	Yes	Yes	Yes	No	Yes	Acyl coenzyme A:cholesterol acyltransferase	CES1	0.125076
mws1320	Indole-3-ethanol	C1=CC=C2C(=C1)C(=CN2)CCO	High	Yes	Yes	Yes	Yes	No	Yes	Carboxylesterase 2	CES2	0.125076
mws1320	Indole-3-ethanol	C1=CC=C2C(=C1)C(=CN2)CCO	High	Yes	Yes	Yes	Yes	No	Yes	Caspase-1	CASP1	0.125076
mws1358	Catechol	C1=CC=C(C(=C1)O)O	High	Yes	No	Yes	Yes	No	Yes	Carbonic anhydrase II	CA2	0.986135
mws1358	Catechol	C1=CC=C(C(=C1)O)O	High	Yes	No	Yes	Yes	No	Yes	Carbonic anhydrase XII	CA12	0.986135
mws1358	Catechol	C1=CC=C(C(=C1)O)O	High	Yes	No	Yes	Yes	No	Yes	Carbonic anhydrase VB	CA5B	0.986135
mws1417	Indole-3-carboxylate*	C1=CC=C2C(=C1)C(=CN2)C(=O)O	High	Yes	No	Yes	Yes	No	Yes	Steroid 5-alpha-reductase 2	SRD5A2	0.125076
mws1417	Indole-3-carboxylate*	C1=CC=C2C(=C1)C(=CN2)C(=O)O	High	Yes	No	Yes	Yes	No	Yes	D-amino-acid oxidase	DAO	0.125076
mws1417	Indole-3-carboxylate*	C1=CC=C2C(=C1)C(=CN2)C(=O)O	High	Yes	No	Yes	Yes	No	Yes	Hydroxycarboxylic acid receptor 2	HCAR2	0.125076
mws1417	Indole-3-carboxylate*	C1=CC=C2C(=C1)C(=CN2)C(=O)O	High	Yes	No	Yes	Yes	No	Yes	Protein-tyrosine phosphatase 1B	PTPN1	0.125076
mws1417	Indole-3-carboxylate*	C1=CC=C2C(=C1)C(=CN2)C(=O)O	High	Yes	No	Yes	Yes	No	Yes	Inosine-5'-monophosphate dehydrogenase 2	IMPDH2	0.125076
mws1417	Indole-3-carboxylate*	C1=CC=C2C(=C1)C(=CN2)C(=O)O	High	Yes	No	Yes	Yes	No	Yes	Serine/threonine-protein kinase PIM3	PIM3	0.125076
mws1417	Indole-3-carboxylate*	C1=CC=C2C(=C1)C(=CN2)C(=O)O	High	Yes	No	Yes	Yes	No	Yes	Serine/threonine-protein kinase PIM2	PIM2	0.125076
mws2184	Ethyl caffeate	CCOC(=O)C=CC1=CC(=C(C=C1)O)O	High	Yes	Yes	Yes	Yes	Yes	Yes	Carbonic anhydrase II	CA2	0.242858
mws2184	Ethyl caffeate	CCOC(=O)C=CC1=CC(=C(C=C1)O)O	High	Yes	Yes	Yes	Yes	Yes	Yes	Carbonic anhydrase VII	CA7	0.242858
mws2184	Ethyl caffeate	CCOC(=O)C=CC1=CC(=C(C=C1)O)O	High	Yes	Yes	Yes	Yes	Yes	Yes	Carbonic anhydrase XII	CA12	0.242858
mws2184	Ethyl caffeate	CCOC(=O)C=CC1=CC(=C(C=C1)O)O	High	Yes	Yes	Yes	Yes	Yes	Yes	Carbonic anhydrase I	CA1	0.23345
mws2184	Ethyl caffeate	CCOC(=O)C=CC1=CC(=C(C=C1)O)O	High	Yes	Yes	Yes	Yes	Yes	Yes	Carbonic anhydrase XIV	CA14	0.23345
mws2184	Ethyl caffeate	CCOC(=O)C=CC1=CC(=C(C=C1)O)O	High	Yes	Yes	Yes	Yes	Yes	Yes	Carbonic anhydrase IX	CA9	0.23345
mws2184	Ethyl caffeate	CCOC(=O)C=CC1=CC(=C(C=C1)O)O	High	Yes	Yes	Yes	Yes	Yes	Yes	Aldose reductase	AKR1B1	0.147465
mws2184	Ethyl caffeate	CCOC(=O)C=CC1=CC(=C(C=C1)O)O	High	Yes	Yes	Yes	Yes	Yes	Yes	Arachidonate 5-lipoxygenase	ALOX5	0.138113
mws2368	4-Hydroxyphenylethanol	C1=CC(=CC=C1CCO)O	High	Yes	No	Yes	Yes	No	Yes	Carbonic anhydrase II	CA2	1
pmb2795	4-Methoxycinnamic acid	COC1=CC=C(C=C1)C=CC(=O)O	High	Yes	Yes	Yes	Yes	No	Yes	Carbonic anhydrase II	CA2	0.194839
pmb2795	4-Methoxycinnamic acid	COC1=CC=C(C=C1)C=CC(=O)O	High	Yes	Yes	Yes	Yes	No	Yes	Carbonic anhydrase VII	CA7	0.194839
pmb2795	4-Methoxycinnamic acid	COC1=CC=C(C=C1)C=CC(=O)O	High	Yes	Yes	Yes	Yes	No	Yes	Carbonic anhydrase I	CA1	0.194839
pmb2795	4-Methoxycinnamic acid	COC1=CC=C(C=C1)C=CC(=O)O	High	Yes	Yes	Yes	Yes	No	Yes	Carbonic anhydrase XII	CA12	0.194839
pmb2795	4-Methoxycinnamic acid	COC1=CC=C(C=C1)C=CC(=O)O	High	Yes	Yes	Yes	Yes	No	Yes	Carbonic anhydrase XIV	CA14	0.194839
pmb2795	4-Methoxycinnamic acid	COC1=CC=C(C=C1)C=CC(=O)O	High	Yes	Yes	Yes	Yes	No	Yes	Carbonic anhydrase IX	CA9	0.194839
pmb2795	4-Methoxycinnamic acid	COC1=CC=C(C=C1)C=CC(=O)O	High	Yes	Yes	Yes	Yes	No	Yes	Carbonic anhydrase IV	CA4	0.194839
pmb2795	4-Methoxycinnamic acid	COC1=CC=C(C=C1)C=CC(=O)O	High	Yes	Yes	Yes	Yes	No	Yes	Aldose reductase	AKR1B1	0.194839
pmb2795	4-Methoxycinnamic acid	COC1=CC=C(C=C1)C=CC(=O)O	High	Yes	Yes	Yes	Yes	No	Yes	Monocarboxylate transporter 1 (by homology)	SLC16A1	0.142119
pmb2795	4-Methoxycinnamic acid	COC1=CC=C(C=C1)C=CC(=O)O	High	Yes	Yes	Yes	Yes	No	Yes	Carbonic anhydrase VA	CA5A	0.142119
pmb2795	4-Methoxycinnamic acid	COC1=CC=C(C=C1)C=CC(=O)O	High	Yes	Yes	Yes	Yes	No	Yes	Carbonic anhydrase III	CA3	0.142119
pmb2795	4-Methoxycinnamic acid	COC1=CC=C(C=C1)C=CC(=O)O	High	Yes	Yes	Yes	Yes	No	Yes	Carbonic anhydrase VB	CA5B	0.142119
pmb2795	4-Methoxycinnamic acid	COC1=CC=C(C=C1)C=CC(=O)O	High	Yes	Yes	Yes	Yes	No	Yes	Toll-like receptor 4 (by homology)	TLR4	0.142119
pmb2795	4-Methoxycinnamic acid	COC1=CC=C(C=C1)C=CC(=O)O	High	Yes	Yes	Yes	Yes	No	Yes	Estrogen receptor beta	ESR2	0.133316
pme0422	Isoferulic Acid*	COC1=C(C=C(C=C1)C=CC(=O)O)O	High	Yes	Yes	Yes	Yes	No	Yes	Carbonic anhydrase II	CA2	0.521722
pme0422	Isoferulic Acid*	COC1=C(C=C(C=C1)C=CC(=O)O)O	High	Yes	Yes	Yes	Yes	No	Yes	Carbonic anhydrase VII	CA7	0.521722
pme0422	Isoferulic Acid*	COC1=C(C=C(C=C1)C=CC(=O)O)O	High	Yes	Yes	Yes	Yes	No	Yes	Carbonic anhydrase I	CA1	0.521722
pme0422	Isoferulic Acid*	COC1=C(C=C(C=C1)C=CC(=O)O)O	High	Yes	Yes	Yes	Yes	No	Yes	Carbonic anhydrase VI	CA6	0.521722
pme0422	Isoferulic Acid*	COC1=C(C=C(C=C1)C=CC(=O)O)O	High	Yes	Yes	Yes	Yes	No	Yes	Carbonic anhydrase XII	CA12	0.521722
pme0422	Isoferulic Acid*	COC1=C(C=C(C=C1)C=CC(=O)O)O	High	Yes	Yes	Yes	Yes	No	Yes	Carbonic anhydrase XIV	CA14	0.521722
pme0422	Isoferulic Acid*	COC1=C(C=C(C=C1)C=CC(=O)O)O	High	Yes	Yes	Yes	Yes	No	Yes	Carbonic anhydrase IX	CA9	0.521722
pme0422	Isoferulic Acid*	COC1=C(C=C(C=C1)C=CC(=O)O)O	High	Yes	Yes	Yes	Yes	No	Yes	Carbonic anhydrase VA	CA5A	0.521722
pme3381	3-Hydroxyphenylacetic Acid Methyl Ester	COC(=O)CC1=CC(=CC=C1)O	High	Yes	Yes	Yes	Yes	No	Yes	Estrogen receptor beta	ESR2	0.150098
pme3381	3-Hydroxyphenylacetic Acid Methyl Ester	COC(=O)CC1=CC(=CC=C1)O	High	Yes	Yes	Yes	Yes	No	Yes	Carbonic anhydrase XII	CA12	0.141787
pme3381	3-Hydroxyphenylacetic Acid Methyl Ester	COC(=O)CC1=CC(=CC=C1)O	High	Yes	Yes	Yes	Yes	No	Yes	D-amino-acid oxidase	DAO	0.141787
pme3381	3-Hydroxyphenylacetic Acid Methyl Ester	COC(=O)CC1=CC(=CC=C1)O	High	Yes	Yes	Yes	Yes	No	Yes	Aldo-keto-reductase family 1 member C3	AKR1C3	0.133391
pme3381	3-Hydroxyphenylacetic Acid Methyl Ester	COC(=O)CC1=CC(=CC=C1)O	High	Yes	Yes	Yes	Yes	No	Yes	Carbonic anhydrase II	CA2	0.133391
pme3381	3-Hydroxyphenylacetic Acid Methyl Ester	COC(=O)CC1=CC(=CC=C1)O	High	Yes	Yes	Yes	Yes	No	Yes	Myoglobin	MB	0.133391
pme3381	3-Hydroxyphenylacetic Acid Methyl Ester	COC(=O)CC1=CC(=CC=C1)O	High	Yes	Yes	Yes	Yes	No	Yes	Carbonic anhydrase III	CA3	0.133391
pme3381	3-Hydroxyphenylacetic Acid Methyl Ester	COC(=O)CC1=CC(=CC=C1)O	High	Yes	Yes	Yes	Yes	No	Yes	14-3-3 protein gamma	YWHAG	0.125076
pme3381	3-Hydroxyphenylacetic Acid Methyl Ester	COC(=O)CC1=CC(=CC=C1)O	High	Yes	Yes	Yes	Yes	No	Yes	Cyclooxygenase-1	PTGS1	0.125076
pme3381	3-Hydroxyphenylacetic Acid Methyl Ester	COC(=O)CC1=CC(=CC=C1)O	High	Yes	Yes	Yes	Yes	No	Yes	Cyclooxygenase-2	PTGS2	0.125076
pme3381	3-Hydroxyphenylacetic Acid Methyl Ester	COC(=O)CC1=CC(=CC=C1)O	High	Yes	Yes	Yes	Yes	No	Yes	Tyrosine-protein kinase JAK3	JAK3	0.125076
pme3381	3-Hydroxyphenylacetic Acid Methyl Ester	COC(=O)CC1=CC(=CC=C1)O	High	Yes	Yes	Yes	Yes	No	Yes	Tyrosine-protein kinase JAK2	JAK2	0.125076
pme3381	3-Hydroxyphenylacetic Acid Methyl Ester	COC(=O)CC1=CC(=CC=C1)O	High	Yes	Yes	Yes	Yes	No	Yes	Fatty acid desaturase 1	FADS1	0.125076
pme3381	3-Hydroxyphenylacetic Acid Methyl Ester	COC(=O)CC1=CC(=CC=C1)O	High	Yes	Yes	Yes	Yes	No	Yes	Intermediate conductance calcium-activated potassium channel protein 4	KCNN4	0.125076
pme3381	3-Hydroxyphenylacetic Acid Methyl Ester	COC(=O)CC1=CC(=CC=C1)O	High	Yes	Yes	Yes	Yes	No	Yes	Metabotropic glutamate receptor 5	GRM5	0.125076
pme3381	3-Hydroxyphenylacetic Acid Methyl Ester	COC(=O)CC1=CC(=CC=C1)O	High	Yes	Yes	Yes	Yes	No	Yes	Quinone reductase 2	NQO2	0.125076
pme3381	3-Hydroxyphenylacetic Acid Methyl Ester	COC(=O)CC1=CC(=CC=C1)O	High	Yes	Yes	Yes	Yes	No	Yes	Aldose reductase	AKR1B1	0.125076
pme3381	3-Hydroxyphenylacetic Acid Methyl Ester	COC(=O)CC1=CC(=CC=C1)O	High	Yes	Yes	Yes	Yes	No	Yes	Calcium-activated potassium channel subunit alpha-1	KCNMA1	0.125076
pme3381	3-Hydroxyphenylacetic Acid Methyl Ester	COC(=O)CC1=CC(=CC=C1)O	High	Yes	Yes	Yes	Yes	No	Yes	Vascular endothelial growth factor A	VEGFA	0.125076
pme3381	3-Hydroxyphenylacetic Acid Methyl Ester	COC(=O)CC1=CC(=CC=C1)O	High	Yes	Yes	Yes	Yes	No	Yes	Adenosine A1 receptor	ADORA1	0.125076
pme3381	3-Hydroxyphenylacetic Acid Methyl Ester	COC(=O)CC1=CC(=CC=C1)O	High	Yes	Yes	Yes	Yes	No	Yes	Adenosine A2a receptor	ADORA2A	0.125076
pme3381	3-Hydroxyphenylacetic Acid Methyl Ester	COC(=O)CC1=CC(=CC=C1)O	High	Yes	Yes	Yes	Yes	No	Yes	Egl nine homolog 1	EGLN1	0.125076
pme3381	3-Hydroxyphenylacetic Acid Methyl Ester	COC(=O)CC1=CC(=CC=C1)O	High	Yes	Yes	Yes	Yes	No	Yes	Carbonic anhydrase VII	CA7	0.125076
pme3381	3-Hydroxyphenylacetic Acid Methyl Ester	COC(=O)CC1=CC(=CC=C1)O	High	Yes	Yes	Yes	Yes	No	Yes	Carbonic anhydrase I	CA1	0.125076
pme3381	3-Hydroxyphenylacetic Acid Methyl Ester	COC(=O)CC1=CC(=CC=C1)O	High	Yes	Yes	Yes	Yes	No	Yes	Carbonic anhydrase XIV	CA14	0.125076
pme3381	3-Hydroxyphenylacetic Acid Methyl Ester	COC(=O)CC1=CC(=CC=C1)O	High	Yes	Yes	Yes	Yes	No	Yes	Carbonic anhydrase IX	CA9	0.125076
pme3381	3-Hydroxyphenylacetic Acid Methyl Ester	COC(=O)CC1=CC(=CC=C1)O	High	Yes	Yes	Yes	Yes	No	Yes	Steroid 5-alpha-reductase 1	SRD5A1	0.125076
pme3381	3-Hydroxyphenylacetic Acid Methyl Ester	COC(=O)CC1=CC(=CC=C1)O	High	Yes	Yes	Yes	Yes	No	Yes	Tyrosine-protein kinase SRC	SRC	0.125076
pme3381	3-Hydroxyphenylacetic Acid Methyl Ester	COC(=O)CC1=CC(=CC=C1)O	High	Yes	Yes	Yes	Yes	No	Yes	Phosphodiesterase 5A	PDE5A	0.125076
pme3381	3-Hydroxyphenylacetic Acid Methyl Ester	COC(=O)CC1=CC(=CC=C1)O	High	Yes	Yes	Yes	Yes	No	Yes	Macrophage migration inhibitory factor	MIF	0.125076
pmf0174	1-Decanol*	CCCCCCCCCCO	High	Yes	No	Yes	Yes	No	Yes	Transient receptor potential cation channel subfamily M member 8	TRPM8	0.130294
pmf0174	1-Decanol*	CCCCCCCCCCO	High	Yes	No	Yes	Yes	No	Yes	Testis-specific androgen-binding protein	SHBG	0.130294
pmf0175	2-Decanol*	CCCCCCCCC(C)O	High	Yes	No	Yes	Yes	No	Yes	Androgen Receptor	AR	0.17783
pmf0175	2-Decanol*	CCCCCCCCC(C)O	High	Yes	No	Yes	Yes	No	Yes	Carbonic anhydrase II	CA2	0.130294
pmf0175	2-Decanol*	CCCCCCCCC(C)O	High	Yes	No	Yes	Yes	No	Yes	Carbonic anhydrase I	CA1	0.120677
pmf0175	2-Decanol*	CCCCCCCCC(C)O	High	Yes	No	Yes	Yes	No	Yes	Carbonic anhydrase IV	CA4	0.120677

## Sheet: Simmap
Index	Compounds	Target	Gene Symbol
MWSmce040	Isovanillin	Carbonic Anhydrase 2	CA2
MWSmce040	Isovanillin	cyclin dependent kinase 2	CDK2
MWSmce040	Isovanillin	Lysozyme	LYZ
MWSmce040	Isovanillin	Monoamine Oxidase A	MAOA
MWSmce040	Isovanillin	monoamine oxidase B	MAOB
MWSmce040	Isovanillin	Serine Protease 1	PRSS1
MWSmce040	Isovanillin	prostaglandin-endoperoxide synthase 1	PTGS1
MWSmce040	Isovanillin	prostaglandin-endoperoxide synthase 2	PTGS2
MWSmce040	Isovanillin	aldehyde oxidase 1	AOX1
MWSmce040	Isovanillin	chymotrypsinogen B1	CTRB1
MWSmce040	Isovanillin	dipeptidase 1	DPEP1
MWSmce265	Decursinol	Androgen Receptor	AR
MWSmce265	Decursinol	Phenylalanine Hydroxylase	PAH
MWSmce265	Decursinol	Protein S	PROS1
MWSmce265	Decursinol	selectin P	SELP
MWSmce265	Decursinol	Selectin L	SELL
MWSmce265	Decursinol	Protein C Receptor	PROCR
MWSmce265	Decursinol	acid phosphatase 1	ACP1
MWSmce265	Decursinol	acid phosphatase 4	ACP4
MWSmce265	Decursinol	glycoprotein 2	GP2
MWSmce294	Elemicin	adrenoceptor alpha 2A	ADRA2A
MWSmce294	Elemicin	Adrenoceptor Alpha 2B	ADRA2B
MWSmce294	Elemicin	adrenoceptor beta 1	ADRB1
MWSmce294	Elemicin	adrenoceptor beta 2	ADRB2
MWSmce294	Elemicin	cholinergic receptor muscarinic 1	CHRM1
MWSmce294	Elemicin	Cholinergic Receptor Muscarinic 3	CHRM3
MWSmce294	Elemicin	Gamma-aminobutyric Acid Type A Receptor Alpha1 Subunit	GABRA1
MWSmce294	Elemicin	glutamate ionotropic receptor AMPA type subunit 2	GRIA2
MWSmce294	Elemicin	Phosphodiesterase 3A	PDE3A
MWSmce294	Elemicin	prostaglandin-endoperoxide synthase 1	PTGS1
MWSmce294	Elemicin	prostaglandin-endoperoxide synthase 2	PTGS2
MWSmce294	Elemicin	Sodium Voltage-gated Channel Alpha Subunit 5	SCN5A
MWSmce294	Elemicin	Solute Carrier Family 6 Member 2	SLC6A2
MWSmce294	Elemicin	Solute Carrier Family 6 Member 3	SLC6A3
MWSmce294	Elemicin	solute carrier family 6 member 4	SLC6A4
MWSmce294	Elemicin	adrenoceptor alpha 1B	ADRA1B
MWSmce294	Elemicin	adrenoceptor alpha 1D	ADRA1D
MWSmce294	Elemicin	adrenoceptor alpha 2C	ADRA2C
MWSmce294	Elemicin	cholinergic receptor muscarinic 2	CHRM2
MWSmce294	Elemicin	dipeptidyl peptidase 4	DPP4
MWSmce294	Elemicin	leukotriene A4 hydrolase	LTA4H
MWSslk226	Benzylacetone*	neuropeptide Y	NPY
MWSslk226	Benzylacetone*	Tyrosinase	TYR
MWSslk226	Benzylacetone*	Tyrosinase	PPO2
mws0005	Tryptamine	Adenosine Kinase	ADK
mws0005	Tryptamine	butyrylcholinesterase	BCHE
mws0005	Tryptamine	interleukin 5	IL5
mws0005	Tryptamine	Insulin	INS
mws0005	Tryptamine	Monoamine Oxidase A	MAOA
mws0005	Tryptamine	neuropeptide Y	NPY
mws0005	Tryptamine	Transcription Factor 3	TCF3
mws0005	Tryptamine	tumor necrosis factor	TNF
mws0005	Tryptamine	tRNA	TRNC
mws0005	Tryptamine	tRNA	TRNE
mws0005	Tryptamine	tRNA	TRNF
mws0005	Tryptamine	tRNA	TRNH
mws0005	Tryptamine	tRNA	TRNI
mws0005	Tryptamine	tRNA	TRNK
mws0005	Tryptamine	tRNA	TRNL1
mws0005	Tryptamine	tRNA	TRNN
mws0005	Tryptamine	tRNA	TRNP
mws0005	Tryptamine	tRNA	TRNQ
mws0005	Tryptamine	tRNA	TRNS1
mws0005	Tryptamine	tRNA	TRNS2
mws0005	Tryptamine	tRNA	TRNT
mws0005	Tryptamine	tRNA	TRNV
mws0005	Tryptamine	tRNA	TRNW
mws0005	Tryptamine	N-acetyltransferase 1	NAT1
mws0005	Tryptamine	Glucagon	GCG
mws0005	Tryptamine	gastrin	GAST
mws0005	Tryptamine	interleukin 3	IL3
mws0005	Tryptamine	pancreatic polypeptide	PPY
mws0005	Tryptamine	somatostatin	SST
mws1012	Coumarin	acetylcholinesterase (Cartwright blood group)	ACHE
mws1012	Coumarin	adrenoceptor alpha 2A	ADRA2A
mws1012	Coumarin	Angiotensinogen	AGT
mws1012	Coumarin	Angiotensin II Receptor Type 2	AGTR2
mws1012	Coumarin	aldo-keto reductase family 1 member C1	AKR1C1
mws1012	Coumarin	Albumin	ALB
mws1012	Coumarin	arachidonate 5-lipoxygenase	ALOX5
mws1012	Coumarin	Amyloid Beta Precursor Protein	APP
mws1012	Coumarin	BCL2, Apoptosis Regulator	BCL2
mws1012	Coumarin	BCL2 like 1	BCL2L1
mws1012	Coumarin	Complement C3	C3
mws1012	Coumarin	Complement C5	C5
mws1012	Coumarin	Carbonic Anhydrase 2	CA2
mws1012	Coumarin	Calcium Sensing Receptor	CASR
mws1012	Coumarin	Catalase	CAT
mws1012	Coumarin	C-C Motif Chemokine Receptor 1	CCR1
mws1012	Coumarin	C-C motif chemokine receptor 2	CCR2
mws1012	Coumarin	C-C motif chemokine receptor 5 (gene/pseudogene)	CCR5
mws1012	Coumarin	C-C Motif Chemokine Receptor 6	CCR6
mws1012	Coumarin	Cathepsin A	CTSA
mws1012	Coumarin	cathepsin B	CTSB
mws1012	Coumarin	Cathepsin F	CTSF
mws1012	Coumarin	C-X-C motif chemokine ligand 10	CXCL10
mws1012	Coumarin	C-X-C motif chemokine ligand 12	CXCL12
mws1012	Coumarin	C-X-C motif chemokine ligand 8	CXCL8
mws1012	Coumarin	C-X-C Motif Chemokine Receptor 4	CXCR4
mws1012	Coumarin	Cytochrome P450 Family 2 Subfamily A Member 6	CYP2A6
mws1012	Coumarin	cytochrome P450 family 3 subfamily A member 4	CYP3A4
mws1012	Coumarin	DNA Methyltransferase 1	DNMT1
mws1012	Coumarin	Dopamine Receptor D2	DRD2
mws1012	Coumarin	dopamine receptor D3	DRD3
mws1012	Coumarin	Estrogen Receptor 1	ESR1
mws1012	Coumarin	fatty acid synthase	FASN
mws1012	Coumarin	formyl peptide receptor 1	FPR1
mws1012	Coumarin	Glucose-6-phosphate Dehydrogenase	G6PD
mws1012	Coumarin	Galanin And GMAP Prepropeptide	GAL
mws1012	Coumarin	Glutamate-cysteine Ligase Catalytic Subunit	GCLC
mws1012	Coumarin	G protein subunit alpha i1	GNAI1
mws1012	Coumarin	G Protein Subunit Alpha I2	GNAI2
mws1012	Coumarin	G Protein Subunit Alpha I3	GNAI3
mws1012	Coumarin	glutamate metabotropic receptor 4	GRM4
mws1012	Coumarin	Glutamate Metabotropic Receptor 6	GRM6
mws1012	Coumarin	glutathione S-transferase alpha 2	GSTA2
mws1012	Coumarin	glutathione S-transferase pi 1	GSTP1
mws1012	Coumarin	5-hydroxytryptamine Receptor 1A	HTR1A
mws1012	Coumarin	5-hydroxytryptamine receptor 1B	HTR1B
mws1012	Coumarin	interferon gamma	IFNG
mws1012	Coumarin	Insulin	INS
mws1012	Coumarin	KRAS Proto-oncogene, GTPase	KRAS
mws1012	Coumarin	Leptin	LEP
mws1012	Coumarin	Monoamine Oxidase A	MAOA
mws1012	Coumarin	monoamine oxidase B	MAOB
mws1012	Coumarin	Matrix Gla Protein	MGP
mws1012	Coumarin	melatonin receptor 1B	MTNR1B
mws1012	Coumarin	nitric oxide synthase 2	NOS2
mws1012	Coumarin	neuropeptide Y	NPY
mws1012	Coumarin	opioid receptor delta 1	OPRD1
mws1012	Coumarin	opioid receptor kappa 1	OPRK1
mws1012	Coumarin	opioid receptor mu 1	OPRM1
mws1012	Coumarin	Purinergic Receptor P2Y12	P2RY12
mws1012	Coumarin	Phenylalanine Hydroxylase	PAH
mws1012	Coumarin	poly(ADP-ribose) polymerase 1	PARP1
mws1012	Coumarin	Prodynorphin	PDYN
mws1012	Coumarin	Proopiomelanocortin	POMC
mws1012	Coumarin	pro-platelet basic protein	PPBP
mws1012	Coumarin	Serine Protease 1	PRSS1
mws1012	Coumarin	prostaglandin E receptor 3	PTGER3
mws1012	Coumarin	prostaglandin-endoperoxide synthase 2	PTGS2
mws1012	Coumarin	Sphingosine-1-phosphate Receptor 2	S1PR2
mws1012	Coumarin	Serum Amyloid A1	SAA1
mws1012	Coumarin	Signal Transducer And Activator Of Transcription 3	STAT3
mws1012	Coumarin	Transferrin	TF
mws1012	Coumarin	tumor necrosis factor	TNF
mws1012	Coumarin	Tyrosinase	TYR
mws1012	Coumarin	Xanthine Dehydrogenase	XDH
mws1012	Coumarin	BCL2 Associated X, Apoptosis Regulator	BAX
mws1012	Coumarin	C-C Motif Chemokine Receptor 3	CCR3
mws1012	Coumarin	C-C Motif Chemokine Receptor 4	CCR4
mws1012	Coumarin	C-C Motif Chemokine Receptor 7	CCR7
mws1012	Coumarin	Complement C5a Receptor 1	C5AR1
mws1012	Coumarin	Gamma-glutamyltransferase 5	GGT5
mws1012	Coumarin	Fatty Acid Binding Protein 1	FABP1
mws1012	Coumarin	C-X-C Motif Chemokine Ligand 1	CXCL1
mws1012	Coumarin	C-X-C Motif Chemokine Ligand 2	CXCL2
mws1012	Coumarin	C-C Motif Chemokine Ligand 20	CCL20
mws1012	Coumarin	C-X-C Motif Chemokine Ligand 11	CXCL11
mws1012	Coumarin	C-X-C Motif Chemokine Ligand 5	CXCL5
mws1012	Coumarin	Proenkephalin	PENK
mws1012	Coumarin	Peptide YY	PYY
mws1012	Coumarin	Antizyme Inhibitor 1	AZIN1
mws1012	Coumarin	Tyrosinase	PPO2
mws1012	Coumarin	DNA Gyrase Subunit B	GYRB
mws1012	Coumarin	C-X-C Motif Chemokine Ligand 9	CXCL9
mws1012	Coumarin	atypical chemokine receptor 3	ACKR3
mws1012	Coumarin	adenosine A1 receptor	ADORA1
mws1012	Coumarin	adrenoceptor alpha 2C	ADRA2C
mws1012	Coumarin	annexin A1	ANXA1
mws1012	Coumarin	apelin receptor	APLNR
mws1012	Coumarin	bradykinin receptor B1	BDKRB1
mws1012	Coumarin	complement C3a receptor 1	C3AR1
mws1012	Coumarin	carbonic anhydrase 14	CA14
mws1012	Coumarin	C-C motif chemokine ligand 19	CCL19
mws1012	Coumarin	C-C motif chemokine ligand 21	CCL21
mws1012	Coumarin	C-C motif chemokine ligand 25	CCL25
mws1012	Coumarin	C-C motif chemokine ligand 27	CCL27
mws1012	Coumarin	C-C motif chemokine ligand 28	CCL28
mws1012	Coumarin	C-C motif chemokine receptor 10	CCR10
mws1012	Coumarin	C-C motif chemokine receptor 8	CCR8
mws1012	Coumarin	C-C motif chemokine receptor 9	CCR9
mws1012	Coumarin	cholinergic receptor muscarinic 2	CHRM2
mws1012	Coumarin	cholinergic receptor muscarinic 4	CHRM4
mws1012	Coumarin	cannabinoid receptor 1	CNR1
mws1012	Coumarin	cannabinoid receptor 2	CNR2
mws1012	Coumarin	cathepsin Z	CTSZ
mws1012	Coumarin	C-X-C motif chemokine ligand 13	CXCL13
mws1012	Coumarin	C-X-C motif chemokine ligand 16	CXCL16
mws1012	Coumarin	C-X-C motif chemokine ligand 3	CXCL3
mws1012	Coumarin	C-X-C motif chemokine ligand 6	CXCL6
mws1012	Coumarin	C-X-C motif chemokine receptor 1	CXCR1
mws1012	Coumarin	C-X-C motif chemokine receptor 2	CXCR2
mws1012	Coumarin	C-X-C motif chemokine receptor 3	CXCR3
mws1012	Coumarin	C-X-C motif chemokine receptor 5	CXCR5
mws1012	Coumarin	C-X-C motif chemokine receptor 6	CXCR6
mws1012	Coumarin	cytochrome P450 family 2 subfamily A member 13	CYP2A13
mws1012	Coumarin	dipeptidase 1	DPEP1
mws1012	Coumarin	dopamine receptor D4	DRD4
mws1012	Coumarin	formyl peptide receptor 2	FPR2
mws1012	Coumarin	formyl peptide receptor 3	FPR3
mws1012	Coumarin	galanin receptor 1	GALR1
mws1012	Coumarin	galanin receptor 2	GALR2
mws1012	Coumarin	galanin receptor 3	GALR3
mws1012	Coumarin	G protein subunit alpha transducin 3	GNAT3
mws1012	Coumarin	G protein subunit gamma 2	GNG2
mws1012	Coumarin	G protein-coupled estrogen receptor 1	GPER1
mws1012	Coumarin	G protein-coupled receptor 17	GPR17
mws1012	Coumarin	G protein-coupled receptor 18	GPR18
mws1012	Coumarin	G protein-coupled receptor 55	GPR55
mws1012	Coumarin	glutamate metabotropic receptor 2	GRM2
mws1012	Coumarin	glutamate metabotropic receptor 3	GRM3
mws1012	Coumarin	glutamate metabotropic receptor 7	GRM7
mws1012	Coumarin	glutamate metabotropic receptor 8	GRM8
mws1012	Coumarin	hydroxycarboxylic acid receptor 2	HCAR2
mws1012	Coumarin	hydroxycarboxylic acid receptor 3	HCAR3
mws1012	Coumarin	heme binding protein 1	HEBP1
mws1012	Coumarin	histamine receptor H3	HRH3
mws1012	Coumarin	histamine receptor H4	HRH4
mws1012	Coumarin	5-hydroxytryptamine receptor 1E	HTR1E
mws1012	Coumarin	5-hydroxytryptamine receptor 1F	HTR1F
mws1012	Coumarin	5-hydroxytryptamine receptor 5A	HTR5A
mws1012	Coumarin	kininogen 1	KNG1
mws1012	Coumarin	lysophosphatidic acid receptor 1	LPAR1
mws1012	Coumarin	lysophosphatidic acid receptor 2	LPAR2
mws1012	Coumarin	lysophosphatidic acid receptor 3	LPAR3
mws1012	Coumarin	lysophosphatidic acid receptor 5	LPAR5
mws1012	Coumarin	lactotransferrin	LTF
mws1012	Coumarin	melanin concentrating hormone receptor 1	MCHR1
mws1012	Coumarin	melanin concentrating hormone receptor 2	MCHR2
mws1012	Coumarin	melanotransferrin	MELTF
mws1012	Coumarin	melatonin receptor 1A	MTNR1A
mws1012	Coumarin	MT-RNR2 like 12	MTRNR2L12
mws1012	Coumarin	neuromedin S	NMS
mws1012	Coumarin	neuromedin U	NMU
mws1012	Coumarin	neuromedin U receptor 1	NMUR1
mws1012	Coumarin	neuromedin U receptor 2	NMUR2
mws1012	Coumarin	neuropeptide B	NPB
mws1012	Coumarin	neuropeptides B and W receptor 1	NPBWR1
mws1012	Coumarin	neuropeptides B and W receptor 2	NPBWR2
mws1012	Coumarin	neuropeptide W	NPW
mws1012	Coumarin	neuropeptide Y receptor Y1	NPY1R
mws1012	Coumarin	neuropeptide Y receptor Y2	NPY2R
mws1012	Coumarin	neuropeptide Y receptor Y4-2	NPY4R2
mws1012	Coumarin	neuropeptide Y receptor Y5	NPY5R
mws1012	Coumarin	opioid related nociceptin receptor 1	OPRL1
mws1012	Coumarin	oxoeicosanoid receptor 1	OXER1
mws1012	Coumarin	oxoglutarate receptor 1	OXGR1
mws1012	Coumarin	purinergic receptor P2Y13	P2RY13
mws1012	Coumarin	purinergic receptor P2Y14	P2RY14
mws1012	Coumarin	pyrimidinergic receptor P2Y4	P2RY4
mws1012	Coumarin	pro-melanin concentrating hormone	PMCH
mws1012	Coumarin	prepronociceptin	PNOC
mws1012	Coumarin	pancreatic polypeptide	PPY
mws1012	Coumarin	prostaglandin D2 receptor 2	PTGDR2
mws1012	Coumarin	relaxin family peptide receptor 3	RXFP3
mws1012	Coumarin	relaxin family peptide/INSL5 receptor 4	RXFP4
mws1012	Coumarin	sphingosine-1-phosphate receptor 1	S1PR1
mws1012	Coumarin	sphingosine-1-phosphate receptor 3	S1PR3
mws1012	Coumarin	sphingosine-1-phosphate receptor 4	S1PR4
mws1012	Coumarin	sphingosine-1-phosphate receptor 5	S1PR5
mws1012	Coumarin	somatostatin	SST
mws1012	Coumarin	somatostatin receptor 1	SSTR1
mws1012	Coumarin	somatostatin receptor 2	SSTR2
mws1012	Coumarin	somatostatin receptor 4	SSTR4
mws1012	Coumarin	somatostatin receptor 5	SSTR5
mws1012	Coumarin	succinate receptor 1	SUCNR1
mws1012	Coumarin	taste 2 receptor member 1	TAS2R1
mws1012	Coumarin	taste 2 receptor member 10	TAS2R10
mws1012	Coumarin	taste 2 receptor member 13	TAS2R13
mws1012	Coumarin	taste 2 receptor member 14	TAS2R14
mws1012	Coumarin	taste 2 receptor member 16	TAS2R16
mws1012	Coumarin	taste 2 receptor member 19	TAS2R19
mws1012	Coumarin	taste 2 receptor member 20	TAS2R20
mws1012	Coumarin	taste 2 receptor member 3	TAS2R3
mws1012	Coumarin	taste 2 receptor member 30	TAS2R30
mws1012	Coumarin	taste 2 receptor member 31	TAS2R31
mws1012	Coumarin	taste 2 receptor member 38	TAS2R38
mws1012	Coumarin	taste 2 receptor member 39	TAS2R39
mws1012	Coumarin	taste 2 receptor member 4	TAS2R4
mws1012	Coumarin	taste 2 receptor member 40	TAS2R40
mws1012	Coumarin	taste 2 receptor member 41	TAS2R41
mws1012	Coumarin	taste 2 receptor member 42	TAS2R42
mws1012	Coumarin	taste 2 receptor member 43	TAS2R43
mws1012	Coumarin	taste 2 receptor member 46	TAS2R46
mws1012	Coumarin	taste 2 receptor member 5	TAS2R5
mws1012	Coumarin	taste 2 receptor member 50	TAS2R50
mws1012	Coumarin	taste 2 receptor member 60	TAS2R60
mws1012	Coumarin	taste 2 receptor member 7	TAS2R7
mws1012	Coumarin	taste 2 receptor member 8	TAS2R8
mws1012	Coumarin	taste 2 receptor member 9	TAS2R9
mws1012	Coumarin	transmembrane and immunoglobulin domain containing 3	TMIGD3
mws1012	Coumarin	G antigen 1	GAGE1
mws1668	Angelicin*	BCL2, Apoptosis Regulator	BCL2
mws1668	Angelicin*	caspase 3	CASP3
mws1668	Angelicin*	cytochrome P450 family 1 subfamily A member 1	CYP1A1
mws1668	Angelicin*	intercellular adhesion molecule 1	ICAM1
mws1668	Angelicin*	Myeloperoxidase	MPO
mws1668	Angelicin*	tumor necrosis factor	TNF
mws1668	Angelicin*	BCL2 Associated X, Apoptosis Regulator	BAX
mws1668	Angelicin*	Baculoviral IAP Repeat Containing 2	BIRC2
mws1668	Angelicin*	Caspase 9	CASP9
mws1668	Angelicin*	autophagy related 5	ATG5
mws1668	Angelicin*	family with sequence similarity 102 member A	FAM102A
pmb0069	Benzamide	Protein S	PROS1
pmb0069	Benzamide	glutamate metabotropic receptor 3	GRM3
pmb0069	Benzamide	histone deacetylase 1	HDAC1
pmb0069	Benzamide	histone deacetylase 10	HDAC10
pmb0069	Benzamide	histone deacetylase 2	HDAC2
pmb0069	Benzamide	histone deacetylase 3	HDAC3
pmb0069	Benzamide	DNA ligase 3	LIG3
pmp000509	Maltol	Aggrecan	ACAN
pmp000509	Maltol	caspase 3	CASP3
pmp000509	Maltol	Catalase	CAT
pmp000509	Maltol	Insulin	INS
pmp000509	Maltol	tumor necrosis factor	TNF
pmp000509	Maltol	Nuclear Factor, Erythroid 2	NFE2
Hmgn001653	3,4-Dihydroxybenzaldehyde	Carbonic Anhydrase 2	CA2
Hmgn001653	3,4-Dihydroxybenzaldehyde	cyclin dependent kinase 2	CDK2
Hmgn001653	3,4-Dihydroxybenzaldehyde	cholinergic receptor muscarinic 1	CHRM1
Hmgn001653	3,4-Dihydroxybenzaldehyde	Cholinergic Receptor Muscarinic 3	CHRM3
Hmgn001653	3,4-Dihydroxybenzaldehyde	Cholinergic Receptor Nicotinic Alpha 7 Subunit	CHRNA7
Hmgn001653	3,4-Dihydroxybenzaldehyde	Gamma-aminobutyric Acid Type A Receptor Alpha1 Subunit	GABRA1
Hmgn001653	3,4-Dihydroxybenzaldehyde	interleukin 1 alpha	IL1A
Hmgn001653	3,4-Dihydroxybenzaldehyde	Lysozyme	LYZ
Hmgn001653	3,4-Dihydroxybenzaldehyde	ornithine decarboxylase 1	ODC1
Hmgn001653	3,4-Dihydroxybenzaldehyde	Serine Protease 1	PRSS1
Hmgn001653	3,4-Dihydroxybenzaldehyde	tumor necrosis factor	TNF
Hmgn001653	3,4-Dihydroxybenzaldehyde	cholinergic receptor muscarinic 2	CHRM2
Hmgn001653	3,4-Dihydroxybenzaldehyde	dipeptidase 1	DPEP1
Hmgn001653	3,4-Dihydroxybenzaldehyde	dipeptidyl peptidase 4	DPP4
Hmgn001653	3,4-Dihydroxybenzaldehyde	mitogen-activated protein kinase 14	MAPK14
Hmqn002118	Umbelliferone	butyrylcholinesterase	BCHE
Hmqn002118	Umbelliferone	Insulin	INS
Hmqn002118	Umbelliferone	Lipoprotein Lipase	LPL
Hmqn002118	Umbelliferone	acid phosphatase 1	ACP1
Hmqn002118	Umbelliferone	acid phosphatase 4	ACP4
Hmqn002118	Umbelliferone	sulfatase 1	SULF1
MWSslk208	Kaur-16-en-18-oic acid*	acetylcholinesterase (Cartwright blood group)	ACHE
MWSslk208	Kaur-16-en-18-oic acid*	Androgen Receptor	AR
MWSslk208	Kaur-16-en-18-oic acid*	2,4-dienoyl-CoA reductase 1	DECR1
MWSslk208	Kaur-16-en-18-oic acid*	Estrogen Receptor 1	ESR1
MWSslk208	Kaur-16-en-18-oic acid*	15-hydroxyprostaglandin Dehydrogenase	HPGD
MWSslk208	Kaur-16-en-18-oic acid*	Hydroxysteroid 11-beta Dehydrogenase 1	HSD11B1
MWSslk208	Kaur-16-en-18-oic acid*	Myeloperoxidase	MPO
MWSslk208	Kaur-16-en-18-oic acid*	Nuclear Receptor Subfamily 3 Group C Member 2	NR3C2
MWSslk208	Kaur-16-en-18-oic acid*	Progesterone Receptor	PGR
MWSslk208	Kaur-16-en-18-oic acid*	Retinol Dehydrogenase 11	RDH11
MWSslk208	Kaur-16-en-18-oic acid*	Retinol Dehydrogenase 12	RDH12
MWSslk208	Kaur-16-en-18-oic acid*	Hydroxysteroid 17-beta Dehydrogenase 13	HSD17B13
MWSslk208	Kaur-16-en-18-oic acid*	3-hydroxybutyrate dehydrogenase 2	BDH2
MWSslk208	Kaur-16-en-18-oic acid*		C2ORF81
MWSslk208	Kaur-16-en-18-oic acid*	carbonyl reductase 1	CBR1
MWSslk208	Kaur-16-en-18-oic acid*	carbonyl reductase 3	CBR3
MWSslk208	Kaur-16-en-18-oic acid*	carbonyl reductase 4	CBR4
MWSslk208	Kaur-16-en-18-oic acid*	2,4-dienoyl-CoA reductase 2	DECR2
MWSslk208	Kaur-16-en-18-oic acid*	dehydrogenase/reductase 1	DHRS1
MWSslk208	Kaur-16-en-18-oic acid*	dehydrogenase/reductase 12	DHRS12
MWSslk208	Kaur-16-en-18-oic acid*	dehydrogenase/reductase 13	DHRS13
MWSslk208	Kaur-16-en-18-oic acid*	dehydrogenase/reductase 2	DHRS2
MWSslk208	Kaur-16-en-18-oic acid*	dehydrogenase/reductase 4	DHRS4
MWSslk208	Kaur-16-en-18-oic acid*	dehydrogenase/reductase 4 like 2	DHRS4L2
MWSslk208	Kaur-16-en-18-oic acid*	dehydrogenase/reductase 7B	DHRS7B
MWSslk208	Kaur-16-en-18-oic acid*	dehydrogenase/reductase 7C	DHRS7C
MWSslk208	Kaur-16-en-18-oic acid*	dehydrogenase/reductase X-linked	DHRSX
MWSslk208	Kaur-16-en-18-oic acid*	hydroxysteroid 11-beta dehydrogenase 1 like	HSD11B1L
MWSslk208	Kaur-16-en-18-oic acid*	hydroxysteroid 17-beta dehydrogenase 1	HSD17B1
MWSslk208	Kaur-16-en-18-oic acid*	hydroxysteroid 17-beta dehydrogenase 11	HSD17B11
MWSslk208	Kaur-16-en-18-oic acid*	hydroxysteroid 17-beta dehydrogenase 14	HSD17B14
MWSslk208	Kaur-16-en-18-oic acid*	hydroxysteroid 17-beta dehydrogenase 8	HSD17B8
MWSslk208	Kaur-16-en-18-oic acid*	hydroxysteroid dehydrogenase like 2	HSDL2
MWSslk208	Kaur-16-en-18-oic acid*	nuclear receptor coactivator 2	NCOA2
MWSslk208	Kaur-16-en-18-oic acid*	peroxisomal trans-2-enoyl-CoA reductase	PECR
MWSslk208	Kaur-16-en-18-oic acid*	retinol dehydrogenase 10	RDH10
MWSslk208	Kaur-16-en-18-oic acid*	retinol dehydrogenase 13	RDH13
MWSslk208	Kaur-16-en-18-oic acid*	retinol dehydrogenase 14	RDH14
MWSslk208	Kaur-16-en-18-oic acid*	retinol dehydrogenase 8	RDH8
MWSslk208	Kaur-16-en-18-oic acid*	short chain dehydrogenase/reductase family 16C member 5	SDR16C5
Zbzn008048	Embelin	acetylcholinesterase (Cartwright blood group)	ACHE
Zbzn008048	Embelin	Albumin	ALB
Zbzn008048	Embelin	Androgen Receptor	AR
Zbzn008048	Embelin	Arginase 1	ARG1
Zbzn008048	Embelin	BCL2, Apoptosis Regulator	BCL2
Zbzn008048	Embelin	Carbonic Anhydrase 2	CA2
Zbzn008048	Embelin	caspase 3	CASP3
Zbzn008048	Embelin	Catalase	CAT
Zbzn008048	Embelin	Cyclin D1	CCND1
Zbzn008048	Embelin	Cadherin 1	CDH1
Zbzn008048	Embelin	cyclin dependent kinase 2	CDK2
Zbzn008048	Embelin	Cyclin Dependent Kinase 6	CDK6
Zbzn008048	Embelin	CCAAT enhancer binding protein beta	CEBPB
Zbzn008048	Embelin	C-X-C motif chemokine ligand 8	CXCL8
Zbzn008048	Embelin	Estrogen Receptor 1	ESR1
Zbzn008048	Embelin	GLI Family Zinc Finger 2	GLI2
Zbzn008048	Embelin	immunoglobulin heavy constant gamma 1 (G1m marker)	IGHG1
Zbzn008048	Embelin	Interleukin 6	IL6
Zbzn008048	Embelin	Insulin	INS
Zbzn008048	Embelin	Kinase Insert Domain Receptor	KDR
Zbzn008048	Embelin	Leptin	LEP
Zbzn008048	Embelin	Matrix Metallopeptidase 2	MMP2
Zbzn008048	Embelin	Matrix Metallopeptidase 9	MMP9
Zbzn008048	Embelin	Myeloperoxidase	MPO
Zbzn008048	Embelin	nitric oxide synthase 2	NOS2
Zbzn008048	Embelin	Proliferating Cell Nuclear Antigen	PCNA
Zbzn008048	Embelin	Peroxisome Proliferator Activated Receptor Gamma	PPARG
Zbzn008048	Embelin	Proline Rich Transmembrane Protein 2	PRRT2
Zbzn008048	Embelin	prostaglandin-endoperoxide synthase 2	PTGS2
Zbzn008048	Embelin	Serpin Family E Member 1	SERPINE1
Zbzn008048	Embelin	Snail Family Transcriptional Repressor 2	SNAI2
Zbzn008048	Embelin	Signal Transducer And Activator Of Transcription 3	STAT3
Zbzn008048	Embelin	TNF Receptor Superfamily Member 10b	TNFRSF10B
Zbzn008048	Embelin	Tumor Protein P53	TP53
Zbzn008048	Embelin	vascular endothelial growth factor A	VEGFA
Zbzn008048	Embelin	X-linked Inhibitor Of Apoptosis	XIAP
Zbzn008048	Embelin	Zinc Finger E-box Binding Homeobox 1	ZEB1
Zbzn008048	Embelin	BCL2 Associated X, Apoptosis Regulator	BAX
Zbzn008048	Embelin	Marker Of Proliferation Ki-67	MKI67
Zbzn008048	Embelin	Snail Family Transcriptional Repressor 1	SNAI1
Zbzn008048	Embelin	TNF Receptor Superfamily Member 10a	TNFRSF10A
Zbzn008048	Embelin	GLI family zinc finger 1	GLI1
Zbzn008048	Embelin	G protein-coupled receptor 84	GPR84
Zbzn008048	Embelin	interleukin 17A	IL17A
Zbzn008048	Embelin	interleukin 25	IL25
Zbzn008048	Embelin	interleukin 3	IL3
Zbzn008048	Embelin		TYRRS
Zbzn008048	Embelin	Leptin, serum levels of	LEPQTL1
Zmyn002321	4-Cresol	acetylcholinesterase (Cartwright blood group)	ACHE
Zmyn002321	4-Cresol	caspase 3	CASP3
Zmyn002321	4-Cresol	Interleukin 12A	IL12A
Zmyn002321	4-Cresol	Interleukin 12B	IL12B
Zmyn002321	4-Cresol	Serpin Family E Member 1	SERPINE1
Zmyn002321	4-Cresol	Sequestosome 1	SQSTM1
Zmyn002321	4-Cresol	Integrin Subunit Alpha M	ITGAM
Zmyn002321	4-Cresol	beclin 1	BECN1
Zmyn002321	4-Cresol	interleukin 15	IL15
mws0025	1,2,3-Trihydroxybenzene	arachidonate 5-lipoxygenase	ALOX5
mws0025	1,2,3-Trihydroxybenzene	Complement C1s	C1S
mws0025	1,2,3-Trihydroxybenzene	Complement C2	C2
mws0025	1,2,3-Trihydroxybenzene	Carbonic Anhydrase 2	CA2
mws0025	1,2,3-Trihydroxybenzene	caspase 3	CASP3
mws0025	1,2,3-Trihydroxybenzene	Caspase 8	CASP8
mws0025	1,2,3-Trihydroxybenzene	Catalase	CAT
mws0025	1,2,3-Trihydroxybenzene	Complement Factor B	CFB
mws0025	1,2,3-Trihydroxybenzene	Complement Factor D	CFD
mws0025	1,2,3-Trihydroxybenzene	Complement Factor I	CFI
mws0025	1,2,3-Trihydroxybenzene	chymase 1	CMA1
mws0025	1,2,3-Trihydroxybenzene	Corin, Serine Peptidase	CORIN
mws0025	1,2,3-Trihydroxybenzene	Chymotrypsin C	CTRC
mws0025	1,2,3-Trihydroxybenzene	cathepsin G	CTSG
mws0025	1,2,3-Trihydroxybenzene	Epidermal Growth Factor Receptor	EGFR
mws0025	1,2,3-Trihydroxybenzene	Elastase, Neutrophil Expressed	ELANE
mws0025	1,2,3-Trihydroxybenzene	Coagulation Factor X	F10
mws0025	1,2,3-Trihydroxybenzene	Coagulation Factor XI	F11
mws0025	1,2,3-Trihydroxybenzene	Coagulation Factor XII	F12
mws0025	1,2,3-Trihydroxybenzene	Coagulation Factor II, Thrombin	F2
mws0025	1,2,3-Trihydroxybenzene	Coagulation Factor VII	F7
mws0025	1,2,3-Trihydroxybenzene	Coagulation Factor IX	F9
mws0025	1,2,3-Trihydroxybenzene	FYN proto-oncogene, Src family tyrosine kinase	FYN
mws0025	1,2,3-Trihydroxybenzene	Hyaluronan Binding Protein 2	HABP2
mws0025	1,2,3-Trihydroxybenzene	Hepatocyte Growth Factor	HGF
mws0025	1,2,3-Trihydroxybenzene	kallikrein related peptidase 3	KLK3
mws0025	1,2,3-Trihydroxybenzene	Kallikrein Related Peptidase 4	KLK4
mws0025	1,2,3-Trihydroxybenzene	Kallikrein B1	KLKB1
mws0025	1,2,3-Trihydroxybenzene	Mannan Binding Lectin Serine Peptidase 1	MASP1
mws0025	1,2,3-Trihydroxybenzene	Mannan Binding Lectin Serine Peptidase 2	MASP2
mws0025	1,2,3-Trihydroxybenzene	Macrophage Stimulating 1	MST1
mws0025	1,2,3-Trihydroxybenzene	5-methyltetrahydrofolate-homocysteine Methyltransferase Reductase	MTRR
mws0025	1,2,3-Trihydroxybenzene	Nitric Oxide Synthase 1	NOS1
mws0025	1,2,3-Trihydroxybenzene	nitric oxide synthase 2	NOS2
mws0025	1,2,3-Trihydroxybenzene	nitric oxide synthase 3	NOS3
mws0025	1,2,3-Trihydroxybenzene	Plasminogen Activator, Tissue Type	PLAT
mws0025	1,2,3-Trihydroxybenzene	Plasminogen Activator, Urokinase	PLAU
mws0025	1,2,3-Trihydroxybenzene	Plasminogen	PLG
mws0025	1,2,3-Trihydroxybenzene	Cytochrome P450 Oxidoreductase	POR
mws0025	1,2,3-Trihydroxybenzene	Protein C, Inactivator Of Coagulation Factors Va And VIIIa	PROC
mws0025	1,2,3-Trihydroxybenzene	Serine Protease 1	PRSS1
mws0025	1,2,3-Trihydroxybenzene	Serine Protease 12	PRSS12
mws0025	1,2,3-Trihydroxybenzene	Proteinase 3	PRTN3
mws0025	1,2,3-Trihydroxybenzene	Suppression Of Tumorigenicity 14	ST14
mws0025	1,2,3-Trihydroxybenzene	Transmembrane Serine Protease 15	TMPRSS15
mws0025	1,2,3-Trihydroxybenzene	Transmembrane Serine Protease 6	TMPRSS6
mws0025	1,2,3-Trihydroxybenzene	Tumor Protein P53	TP53
mws0025	1,2,3-Trihydroxybenzene	Cyclin B1	CCNB1
mws0025	1,2,3-Trihydroxybenzene	Granzyme B	GZMB
mws0025	1,2,3-Trihydroxybenzene	Haptoglobin	HP
mws0025	1,2,3-Trihydroxybenzene	Kallikrein Related Peptidase 10	KLK10
mws0025	1,2,3-Trihydroxybenzene	Transmembrane Serine Protease 13	TMPRSS13
mws0025	1,2,3-Trihydroxybenzene	acrosin	ACR
mws0025	1,2,3-Trihydroxybenzene	arachidonate 15-lipoxygenase	ALOX15
mws0025	1,2,3-Trihydroxybenzene	azurocidin 1	AZU1
mws0025	1,2,3-Trihydroxybenzene	complement C1r subcomponent like	C1RL
mws0025	1,2,3-Trihydroxybenzene	carbonic anhydrase 6	CA6
mws0025	1,2,3-Trihydroxybenzene	chymotrypsin like elastase family member 1	CELA1
mws0025	1,2,3-Trihydroxybenzene	chymotrypsin like elastase family member 2A	CELA2A
mws0025	1,2,3-Trihydroxybenzene	chymotrypsin like elastase family member 2B	CELA2B
mws0025	1,2,3-Trihydroxybenzene	chymotrypsin like elastase family member 3A	CELA3A
mws0025	1,2,3-Trihydroxybenzene	chymotrypsin like elastase family member 3B	CELA3B
mws0025	1,2,3-Trihydroxybenzene	chymotrypsinogen B1	CTRB1
mws0025	1,2,3-Trihydroxybenzene	chymotrypsinogen B2	CTRB2
mws0025	1,2,3-Trihydroxybenzene	chymotrypsin like	CTRL
mws0025	1,2,3-Trihydroxybenzene	granzyme A	GZMA
mws0025	1,2,3-Trihydroxybenzene	granzyme H	GZMH
mws0025	1,2,3-Trihydroxybenzene	granzyme K	GZMK
mws0025	1,2,3-Trihydroxybenzene	granzyme M	GZMM
mws0025	1,2,3-Trihydroxybenzene	HGF activator	HGFAC
mws0025	1,2,3-Trihydroxybenzene	hepsin	HPN
mws0025	1,2,3-Trihydroxybenzene	haptoglobin-related protein	HPR
mws0025	1,2,3-Trihydroxybenzene	kallikrein 1	KLK1
mws0025	1,2,3-Trihydroxybenzene	kallikrein related peptidase 11	KLK11
mws0025	1,2,3-Trihydroxybenzene	kallikrein related peptidase 12	KLK12
mws0025	1,2,3-Trihydroxybenzene	kallikrein related peptidase 13	KLK13
mws0025	1,2,3-Trihydroxybenzene	kallikrein related peptidase 14	KLK14
mws0025	1,2,3-Trihydroxybenzene	kallikrein related peptidase 15	KLK15
mws0025	1,2,3-Trihydroxybenzene	kallikrein related peptidase 2	KLK2
mws0025	1,2,3-Trihydroxybenzene	kallikrein related peptidase 5	KLK5
mws0025	1,2,3-Trihydroxybenzene	kallikrein related peptidase 6	KLK6
mws0025	1,2,3-Trihydroxybenzene	kallikrein related peptidase 7	KLK7
mws0025	1,2,3-Trihydroxybenzene	kallikrein related peptidase 8	KLK8
mws0025	1,2,3-Trihydroxybenzene	kallikrein related peptidase 9	KLK9
mws0025	1,2,3-Trihydroxybenzene	lipoprotein(a)	LPA
mws0025	1,2,3-Trihydroxybenzene	NADPH dependent diflavin oxidoreductase 1	NDOR1
mws0025	1,2,3-Trihydroxybenzene	ovochymase 1	OVCH1
mws0025	1,2,3-Trihydroxybenzene	protein Z, vitamin K dependent plasma glycoprotein	PROZ
mws0025	1,2,3-Trihydroxybenzene	serine protease 21	PRSS21
mws0025	1,2,3-Trihydroxybenzene	serine protease 22	PRSS22
mws0025	1,2,3-Trihydroxybenzene	serine protease 27	PRSS27
mws0025	1,2,3-Trihydroxybenzene	serine protease 3	PRSS3
mws0025	1,2,3-Trihydroxybenzene	serine protease 33	PRSS33
mws0025	1,2,3-Trihydroxybenzene	serine protease 36	PRSS36
mws0025	1,2,3-Trihydroxybenzene	serine protease 37	PRSS37
mws0025	1,2,3-Trihydroxybenzene	serine protease 38	PRSS38
mws0025	1,2,3-Trihydroxybenzene	serine protease 40A	PRSS40A
mws0025	1,2,3-Trihydroxybenzene		PRSS42P
mws0025	1,2,3-Trihydroxybenzene		PRSS45P
mws0025	1,2,3-Trihydroxybenzene	serine protease 46, pseudogene	PRSS46P
mws0025	1,2,3-Trihydroxybenzene	serine protease 48	PRSS48
mws0025	1,2,3-Trihydroxybenzene	serine protease 50	PRSS50
mws0025	1,2,3-Trihydroxybenzene	serine protease 53	PRSS53
mws0025	1,2,3-Trihydroxybenzene	serine protease 54	PRSS54
mws0025	1,2,3-Trihydroxybenzene	serine protease 55	PRSS55
mws0025	1,2,3-Trihydroxybenzene	serine protease 57	PRSS57
mws0025	1,2,3-Trihydroxybenzene	serine protease 58	PRSS58
mws0025	1,2,3-Trihydroxybenzene	serine protease 8	PRSS8
mws0025	1,2,3-Trihydroxybenzene	transmembrane serine protease 11A	TMPRSS11A
mws0025	1,2,3-Trihydroxybenzene	transmembrane serine protease 11B	TMPRSS11B
mws0025	1,2,3-Trihydroxybenzene	transmembrane serine protease 11D	TMPRSS11D
mws0025	1,2,3-Trihydroxybenzene	transmembrane serine protease 11E	TMPRSS11E
mws0025	1,2,3-Trihydroxybenzene	transmembrane serine protease 11F	TMPRSS11F
mws0025	1,2,3-Trihydroxybenzene	transmembrane serine protease 12	TMPRSS12
mws0025	1,2,3-Trihydroxybenzene	transmembrane serine protease 2	TMPRSS2
mws0025	1,2,3-Trihydroxybenzene	transmembrane serine protease 3	TMPRSS3
mws0025	1,2,3-Trihydroxybenzene	transmembrane serine protease 4	TMPRSS4
mws0025	1,2,3-Trihydroxybenzene	transmembrane serine protease 5	TMPRSS5
mws0025	1,2,3-Trihydroxybenzene	transmembrane serine protease 7	TMPRSS7
mws0025	1,2,3-Trihydroxybenzene	transmembrane serine protease 9	TMPRSS9
mws0025	1,2,3-Trihydroxybenzene	tryptase alpha/beta 1	TPSAB1
mws0025	1,2,3-Trihydroxybenzene	tryptase delta 1	TPSD1
mws0025	1,2,3-Trihydroxybenzene	tryptase gamma 1	TPSG1
mws0025	1,2,3-Trihydroxybenzene	tRNA-yW synthesizing protein 1 homolog	TYW1
mws0097	(+)-Pinoresinol*	acetylcholinesterase (Cartwright blood group)	ACHE
mws0097	(+)-Pinoresinol*	adrenoceptor beta 2	ADRB2
mws0097	(+)-Pinoresinol*	Androgen Receptor	AR
mws0097	(+)-Pinoresinol*	Carbonic Anhydrase 2	CA2
mws0097	(+)-Pinoresinol*	cyclin A2	CCNA2
mws0097	(+)-Pinoresinol*	cyclin dependent kinase 2	CDK2
mws0097	(+)-Pinoresinol*	Estrogen Receptor 1	ESR1
mws0097	(+)-Pinoresinol*	estrogen receptor 2	ESR2
mws0097	(+)-Pinoresinol*	Coagulation Factor VII	F7
mws0097	(+)-Pinoresinol*	glycogen synthase kinase 3 beta	GSK3B
mws0097	(+)-Pinoresinol*	Insulin	INS
mws0097	(+)-Pinoresinol*	Potassium Voltage-gated Channel Subfamily H Member 2	KCNH2
mws0097	(+)-Pinoresinol*	nitric oxide synthase 2	NOS2
mws0097	(+)-Pinoresinol*	Phosphodiesterase 3A	PDE3A
mws0097	(+)-Pinoresinol*	Pim-1 proto-oncogene, serine/threonine kinase	PIM1
mws0097	(+)-Pinoresinol*	Peroxisome Proliferator Activated Receptor Gamma	PPARG
mws0097	(+)-Pinoresinol*	Serine Protease 1	PRSS1
mws0097	(+)-Pinoresinol*	prostaglandin-endoperoxide synthase 1	PTGS1
mws0097	(+)-Pinoresinol*	prostaglandin-endoperoxide synthase 2	PTGS2
mws0097	(+)-Pinoresinol*	Sodium Voltage-gated Channel Alpha Subunit 5	SCN5A
mws0097	(+)-Pinoresinol*	tumor necrosis factor	TNF
mws0097	(+)-Pinoresinol*	adrenoceptor alpha 1B	ADRA1B
mws0097	(+)-Pinoresinol*	checkpoint kinase 1	CHEK1
mws0097	(+)-Pinoresinol*	dipeptidyl peptidase 4	DPP4
mws0097	(+)-Pinoresinol*	nuclear receptor coactivator 2	NCOA2
mws0628	4-Hydroxybenzaldehyde	Insulin	INS
mws0628	4-Hydroxybenzaldehyde	insulin like 4	INSL4
mws0906	Coniferin	acetylcholinesterase (Cartwright blood group)	ACHE
mws0906	Coniferin	adrenoceptor beta 2	ADRB2
mws0906	Coniferin	Androgen Receptor	AR
mws0906	Coniferin	Carbonic Anhydrase 2	CA2
mws0906	Coniferin	cyclin A2	CCNA2
mws0906	Coniferin	cyclin dependent kinase 2	CDK2
mws0906	Coniferin	cholinergic receptor muscarinic 1	CHRM1
mws0906	Coniferin	Cholinergic Receptor Muscarinic 3	CHRM3
mws0906	Coniferin	Cholinergic Receptor Nicotinic Alpha 7 Subunit	CHRNA7
mws0906	Coniferin	Estrogen Receptor 1	ESR1
mws0906	Coniferin	estrogen receptor 2	ESR2
mws0906	Coniferin	glycogen synthase kinase 3 beta	GSK3B
mws0906	Coniferin	immunoglobulin heavy constant gamma 1 (G1m marker)	IGHG1
mws0906	Coniferin	nuclear receptor coactivator 1	NCOA1
mws0906	Coniferin	nitric oxide synthase 2	NOS2
mws0906	Coniferin	opioid receptor mu 1	OPRM1
mws0906	Coniferin	Phosphodiesterase 3A	PDE3A
mws0906	Coniferin	Pim-1 proto-oncogene, serine/threonine kinase	PIM1
mws0906	Coniferin	Peroxisome Proliferator Activated Receptor Gamma	PPARG
mws0906	Coniferin	Serine Protease 1	PRSS1
mws0906	Coniferin	prostaglandin-endoperoxide synthase 2	PTGS2
mws0906	Coniferin	Sodium Voltage-gated Channel Alpha Subunit 5	SCN5A
mws0906	Coniferin	adrenoceptor alpha 1B	ADRA1B
mws0906	Coniferin	adrenoceptor alpha 1D	ADRA1D
mws0906	Coniferin	dipeptidase 1	DPEP1
mws0906	Coniferin	dipeptidyl peptidase 4	DPP4
mws0906	Coniferin	nuclear receptor coactivator 2	NCOA2
mws1358	Catechol	aldo-keto reductase family 1 member C1	AKR1C1
mws1358	Catechol	5'-aminolevulinate Synthase 2	ALAS2
mws1358	Catechol	Arachidonate 12-lipoxygenase, 12R Type	ALOX12B
mws1358	Catechol	arachidonate 5-lipoxygenase	ALOX5
mws1358	Catechol	Arachidonate Lipoxygenase 3	ALOXE3
mws1358	Catechol	caspase 3	CASP3
mws1358	Catechol	caspase 7	CASP7
mws1358	Catechol	Caspase 8	CASP8
mws1358	Catechol	C-C motif chemokine ligand 11	CCL11
mws1358	Catechol	C-C motif chemokine ligand 2	CCL2
mws1358	Catechol	Catechol-O-methyltransferase	COMT
mws1358	Catechol	C-X-C motif chemokine ligand 8	CXCL8
mws1358	Catechol	Fas Cell Surface Death Receptor	FAS
mws1358	Catechol	Fas Ligand	FASLG
mws1358	Catechol	GATA Binding Protein 1	GATA1
mws1358	Catechol	Hemoglobin Subunit Beta	HBB
mws1358	Catechol	Hydroxymethylbilane Synthase	HMBS
mws1358	Catechol	Leucine Rich Transmembrane And O-methyltransferase Domain Containing	LRTOMT
mws1358	Catechol	Methylmalonyl-CoA Epimerase	MCEE
mws1358	Catechol	Myeloperoxidase	MPO
mws1358	Catechol	NAD(P)H quinone dehydrogenase 1	NQO1
mws1358	Catechol	phospholipase A2 group IIA	PLA2G2A
mws1358	Catechol	peroxiredoxin 5	PRDX5
mws1358	Catechol	prostaglandin-endoperoxide synthase 1	PTGS1
mws1358	Catechol	prostaglandin-endoperoxide synthase 2	PTGS2
mws1358	Catechol	Peroxidasin	PXDN
mws1358	Catechol	Thyroid Peroxidase	TPO
mws1358	Catechol	Tyrosinase	TYR
mws1358	Catechol	Arachidonate 12-lipoxygenase, 12S Type	ALOX12
mws1358	Catechol	Caspase 9	CASP9
mws1358	Catechol	Glucagon	GCG
mws1358	Catechol	aldo-keto reductase family 1 member C4	AKR1C4
mws1358	Catechol	arachidonate 15-lipoxygenase	ALOX15
mws1358	Catechol	arachidonate 15-lipoxygenase, type B	ALOX15B
mws1358	Catechol	dihydrodiol dehydrogenase	DHDH
mws1358	Catechol	eosinophil peroxidase	EPX
mws1358	Catechol	lipocalin 2	LCN2
mws1358	Catechol	lactoperoxidase	LPO
mws1358	Catechol	neuraminidase 3	NEU3
mws1358	Catechol	otoconin 90	OC90
mws1358	Catechol	phospholipase A2 group X	PLA2G10
mws1358	Catechol	phospholipase A2 group IB	PLA2G1B
mws1358	Catechol	phospholipase A2 group IIC	PLA2G2C
mws1358	Catechol	phospholipase A2 group IID	PLA2G2D
mws1358	Catechol	phospholipase A2 group IIE	PLA2G2E
mws1358	Catechol	phospholipase A2 group IIF	PLA2G2F
mws1358	Catechol	phospholipase A2 group V	PLA2G5
mws1358	Catechol	peroxidasin like	PXDNL
mws1429	(+/-)-6-Hydroxy-3-oxo-alpha-ionol	acetylcholinesterase (Cartwright blood group)	ACHE
mws1429	(+/-)-6-Hydroxy-3-oxo-alpha-ionol	Cholinergic Receptor Nicotinic Alpha 7 Subunit	CHRNA7
mws1429	(+/-)-6-Hydroxy-3-oxo-alpha-ionol	Gamma-aminobutyric Acid Type A Receptor Alpha1 Subunit	GABRA1
mws1429	(+/-)-6-Hydroxy-3-oxo-alpha-ionol	glutamate ionotropic receptor AMPA type subunit 2	GRIA2
mws1429	(+/-)-6-Hydroxy-3-oxo-alpha-ionol	matrix metallopeptidase 8	MMP8
mws1429	(+/-)-6-Hydroxy-3-oxo-alpha-ionol	nitric oxide synthase 2	NOS2
mws1429	(+/-)-6-Hydroxy-3-oxo-alpha-ionol	Serine Protease 1	PRSS1
mws1429	(+/-)-6-Hydroxy-3-oxo-alpha-ionol	dipeptidase 1	DPEP1
mws1429	(+/-)-6-Hydroxy-3-oxo-alpha-ionol	dipeptidyl peptidase 4	DPP4
pme0422	Isoferulic Acid*	adrenoceptor alpha 1A	ADRA1A
pme0422	Isoferulic Acid*	adrenoceptor alpha 2A	ADRA2A
pme0422	Isoferulic Acid*	adrenoceptor beta 1	ADRB1
pme0422	Isoferulic Acid*	adrenoceptor beta 2	ADRB2
pme0422	Isoferulic Acid*	Carbonic Anhydrase 2	CA2
pme0422	Isoferulic Acid*	cyclin dependent kinase 2	CDK2
pme0422	Isoferulic Acid*	Monoamine Oxidase A	MAOA
pme0422	Isoferulic Acid*	monoamine oxidase B	MAOB
pme0422	Isoferulic Acid*	nitric oxide synthase 2	NOS2
pme0422	Isoferulic Acid*	Peroxisome Proliferator Activated Receptor Gamma	PPARG
pme0422	Isoferulic Acid*	Serine Protease 1	PRSS1
pme0422	Isoferulic Acid*	prostaglandin-endoperoxide synthase 1	PTGS1
pme0422	Isoferulic Acid*	prostaglandin-endoperoxide synthase 2	PTGS2
pme0422	Isoferulic Acid*	Sucrase-isomaltase	SI
pme0422	Isoferulic Acid*	Solute Carrier Family 6 Member 3	SLC6A3
pme0422	Isoferulic Acid*	Tyrosinase	TYR
pme0422	Isoferulic Acid*	C-X-C Motif Chemokine Ligand 1	CXCL1
pme0422	Isoferulic Acid*	C-X-C Motif Chemokine Ligand 2	CXCL2
pme0422	Isoferulic Acid*	Tyrosinase	PPO2
pme0422	Isoferulic Acid*	adrenoceptor alpha 1D	ADRA1D
pme0422	Isoferulic Acid*	adrenoceptor alpha 2C	ADRA2C
pme0422	Isoferulic Acid*	C-X-C motif chemokine ligand 3	CXCL3
pme0422	Isoferulic Acid*	dipeptidase 1	DPEP1
pme0422	Isoferulic Acid*	leukotriene A4 hydrolase	LTA4H
MWSHY0049	Hesperetin	Aggrecan	ACAN
MWSHY0049	Hesperetin	Albumin	ALB
MWSHY0049	Hesperetin	Apolipoprotein B	APOB
MWSHY0049	Hesperetin	Apolipoprotein E	APOE
MWSHY0049	Hesperetin	Androgen Receptor	AR
MWSHY0049	Hesperetin	butyrylcholinesterase	BCHE
MWSHY0049	Hesperetin	Carbonic Anhydrase 2	CA2
MWSHY0049	Hesperetin	Calmodulin 3	CALM3
MWSHY0049	Hesperetin	caspase 3	CASP3
MWSHY0049	Hesperetin	Catalase	CAT
MWSHY0049	Hesperetin	cyclin A2	CCNA2
MWSHY0049	Hesperetin	Cyclin D1	CCND1
MWSHY0049	Hesperetin	cyclin dependent kinase 2	CDK2
MWSHY0049	Hesperetin	Coenzyme A Synthase	COASY
MWSHY0049	Hesperetin	CREB Binding Protein	CREBBP
MWSHY0049	Hesperetin	Epidermal Growth Factor	EGF
MWSHY0049	Hesperetin	Estrogen Receptor 1	ESR1
MWSHY0049	Hesperetin	estrogen receptor 2	ESR2
MWSHY0049	Hesperetin	Glucokinase	GCK
MWSHY0049	Hesperetin	Glial Fibrillary Acidic Protein	GFAP
MWSHY0049	Hesperetin	glycogen synthase kinase 3 beta	GSK3B
MWSHY0049	Hesperetin	Glucuronidase Beta	GUSB
MWSHY0049	Hesperetin	interferon gamma	IFNG
MWSHY0049	Hesperetin	Insulin	INS
MWSHY0049	Hesperetin	Microsomal Triglyceride Transfer Protein	MTTP
MWSHY0049	Hesperetin	nuclear receptor coactivator 1	NCOA1
MWSHY0049	Hesperetin	Nitric Oxide Synthase 1	NOS1
MWSHY0049	Hesperetin	nitric oxide synthase 2	NOS2
MWSHY0049	Hesperetin	Occludin	OCLN
MWSHY0049	Hesperetin	Proliferating Cell Nuclear Antigen	PCNA
MWSHY0049	Hesperetin	Pim-1 proto-oncogene, serine/threonine kinase	PIM1
MWSHY0049	Hesperetin	Plasminogen	PLG
MWSHY0049	Hesperetin	Pancreatic Lipase	PNLIP
MWSHY0049	Hesperetin	Peroxisome Proliferator Activated Receptor Gamma	PPARG
MWSHY0049	Hesperetin	Serine Protease 1	PRSS1
MWSHY0049	Hesperetin	prostaglandin-endoperoxide synthase 1	PTGS1
MWSHY0049	Hesperetin	prostaglandin-endoperoxide synthase 2	PTGS2
MWSHY0049	Hesperetin	Sodium Voltage-gated Channel Alpha Subunit 5	SCN5A
MWSHY0049	Hesperetin	tumor necrosis factor	TNF
MWSHY0049	Hesperetin	Thyroid Peroxidase	TPO
MWSHY0049	Hesperetin	Tyrosinase	TYR
MWSHY0049	Hesperetin	Cyclin B1	CCNB1
MWSHY0049	Hesperetin	Cyclin D3	CCND3
MWSHY0049	Hesperetin	Cyclin E1	CCNE1
MWSHY0049	Hesperetin	Cyclin G1	CCNG1
MWSHY0049	Hesperetin	Nuclear Factor, Erythroid 2	NFE2
MWSHY0049	Hesperetin	Tyrosinase	PPO2
MWSHY0049	Hesperetin	calcium binding protein 1	CABP1
MWSHY0049	Hesperetin	cyclin G2	CCNG2
MWSHY0049	Hesperetin	checkpoint kinase 1	CHEK1
MWSHY0049	Hesperetin	dipeptidase 1	DPEP1
MWSHY0049	Hesperetin	dipeptidyl peptidase 4	DPP4
MWSHY0049	Hesperetin	glyoxalase I	GLO1
MWSHY0049	Hesperetin	integrin linked kinase	ILK
MWSHY0049	Hesperetin	mitogen-activated protein kinase 14	MAPK14
MWSHY0049	Hesperetin	nuclear receptor coactivator 2	NCOA2
MWSHY0049	Hesperetin	nestin	NES
MWSHY0049	Hesperetin	nuclear factor I C	NFIC
MWSHY0049	Hesperetin	regulator of cell cycle	RGCC
MWSHY0049	Hesperetin	glycoprotein 2	GP2

## Sheet: TCMSP
Index	Compounds	OB (%)	DL	Target	Gene Symbol	Mol ID	BBB
MWSmce089	N-p-Coumaroyltyramine	85.63	0.2	Beta-2 adrenergic receptor	ADRB2	MOL000332	-0.28
MWSmce089	N-p-Coumaroyltyramine	85.63	0.2	Leukotriene A-4 hydrolase	LTA4H	MOL000332	-0.28
MWSmce089	N-p-Coumaroyltyramine	85.63	0.2	Amine oxidase [flavin-containing] B	MAOB	MOL000332	-0.28
MWSmce089	N-p-Coumaroyltyramine	85.63	0.2	mRNA of PKA Catalytic Subunit C-alpha	PRKACA	MOL000332	-0.28
MWSmce089	N-p-Coumaroyltyramine	85.63	0.2	Epidermal growth factor receptor	EGFR	MOL000332	-0.28
MWSmce089	N-p-Coumaroyltyramine	85.63	0.2	Prostaglandin G/H synthase 1	PTGS1	MOL000332	-0.28
mws0043	Nobiletin*	61.67	0.52	Nitric oxide synthase, inducible	NOS2	MOL005828	-0.08
mws0043	Nobiletin*	61.67	0.52	Prostaglandin G/H synthase 1	PTGS1	MOL005828	-0.08
mws0043	Nobiletin*	61.67	0.52	Thrombin	SERPIND1	MOL005828	-0.08
mws0043	Nobiletin*	61.67	0.52	Potassium voltage-gated channel subfamily H member 2	KCNH2	MOL005828	-0.08
mws0043	Nobiletin*	61.67	0.52	Estrogen receptor	ESR1	MOL005828	-0.08
mws0043	Nobiletin*	61.67	0.52	Androgen receptor	AR	MOL005828	-0.08
mws0043	Nobiletin*	61.67	0.52	Peroxisome proliferator activated receptor gamma	PPARG	MOL005828	-0.08
mws0043	Nobiletin*	61.67	0.52	Coagulation factor Xa	F10	MOL005828	-0.08
mws0043	Nobiletin*	61.67	0.52	Prostaglandin G/H synthase 2	PTGS2	MOL005828	-0.08
mws0043	Nobiletin*	61.67	0.52	Coagulation factor VII	F7	MOL005828	-0.08
mws0043	Nobiletin*	61.67	0.52	mRNA of Protein-tyrosine phosphatase, non-receptor type 1	PTPN1	MOL005828	-0.08
mws0043	Nobiletin*	61.67	0.52	DNA topoisomerase II	TOP2	MOL005828	-0.08
mws0043	Nobiletin*	61.67	0.52	Estrogen receptor beta	ESR2	MOL005828	-0.08
mws0043	Nobiletin*	61.67	0.52	Dipeptidyl peptidase IV	DPP4	MOL005828	-0.08
mws0043	Nobiletin*	61.67	0.52	Heat shock protein HSP 90	HSP90	MOL005828	-0.08
mws0043	Nobiletin*	61.67	0.52	Serine/threonine-protein kinase Chk1	CHEK1	MOL005828	-0.08
mws0043	Nobiletin*	61.67	0.52	Trypsin-1	PRSS1	MOL005828	-0.08
mws0043	Nobiletin*	61.67	0.52	Nuclear receptor coactivator 2	NCOA2	MOL005828	-0.08
mws0043	Nobiletin*	61.67	0.52	Calcium-activated potassium channel subunit alpha 1	KCNMA1	MOL005828	-0.08
mws0043	Nobiletin*	61.67	0.52	Calmodulin	CALM	MOL005828	-0.08
mws0043	Nobiletin*	61.67	0.52	Glycogen synthase kinase-3 beta	GSK3B	MOL005828	-0.08
mws0043	Nobiletin*	61.67	0.52	Sodium channel protein type 5 subunit alpha	SCN5A	MOL005828	-0.08
mws0043	Nobiletin*	61.67	0.52	Apoptosis regulator Bcl-2	BCL2	MOL005828	-0.08
mws0043	Nobiletin*	61.67	0.52	Apoptosis regulator BAX	BAX	MOL005828	-0.08
mws0043	Nobiletin*	61.67	0.52	Caspase-9	CASP9	MOL005828	-0.08
mws0043	Nobiletin*	61.67	0.52	Matrix metalloproteinase-9	MMP9	MOL005828	-0.08
mws0043	Nobiletin*	61.67	0.52	Transcription factor AP-1	JUN	MOL005828	-0.08
mws0043	Nobiletin*	61.67	0.52	Cellular tumor antigen p53	TP53	MOL005828	-0.08
mws0043	Nobiletin*	61.67	0.52	Mitogen-activated protein kinase 8	MAPK8	MOL005828	-0.08
mws0043	Nobiletin*	61.67	0.52	Metalloproteinase inhibitor 1	TIMP1	MOL005828	-0.08
mws0043	Nobiletin*	61.67	0.52	Peroxisome proliferator-activated receptor gamma	PPARG	MOL005828	-0.08
mws0043	Nobiletin*	61.67	0.52	Cyclic AMP-responsive element-binding protein 1	CREB1	MOL005828	-0.08
mws0043	Nobiletin*	61.67	0.52	Cytosolic phospholipase A2	PLA2G4A	MOL005828	-0.08
mws0043	Nobiletin*	61.67	0.52	Scavenger receptor cysteine-rich type 1 protein M130	CD163	MOL005828	-0.08
mws0043	Nobiletin*	61.67	0.52	Ephrin type-B receptor 2	EPHB2	MOL005828	-0.08
mws1313	Sinensetin*	50.56	0.45	Nitric oxide synthase, inducible	NOS2	MOL001803	0.04
mws1313	Sinensetin*	50.56	0.45	Thrombin	SERPIND1	MOL001803	0.04
mws1313	Sinensetin*	50.56	0.45	Potassium voltage-gated channel subfamily H member 2	KCNH2	MOL001803	0.04
mws1313	Sinensetin*	50.56	0.45	Androgen receptor	AR	MOL001803	0.04
mws1313	Sinensetin*	50.56	0.45	Sodium channel protein type 5 subunit alpha	SCN5A	MOL001803	0.04
mws1313	Sinensetin*	50.56	0.45	Coagulation factor Xa	F10	MOL001803	0.04
mws1313	Sinensetin*	50.56	0.45	Prostaglandin G/H synthase 2	PTGS2	MOL001803	0.04
mws1313	Sinensetin*	50.56	0.45	Coagulation factor VII	F7	MOL001803	0.04
mws1313	Sinensetin*	50.56	0.45	Acetylcholinesterase	ACHE	MOL001803	0.04
mws1313	Sinensetin*	50.56	0.45	Beta-2 adrenergic receptor	ADRB2	MOL001803	0.04
mws1313	Sinensetin*	50.56	0.45	DNA topoisomerase II	TOP2	MOL001803	0.04
mws1313	Sinensetin*	50.56	0.45	Estrogen receptor beta	ESR2	MOL001803	0.04
mws1313	Sinensetin*	50.56	0.45	Dipeptidyl peptidase IV	DPP4	MOL001803	0.04
mws1313	Sinensetin*	50.56	0.45	Heat shock protein HSP 90	HSP90	MOL001803	0.04
mws1313	Sinensetin*	50.56	0.45	Serine/threonine-protein kinase Chk1	CHEK1	MOL001803	0.04
mws1313	Sinensetin*	50.56	0.45	Trypsin-1	PRSS1	MOL001803	0.04
mws1313	Sinensetin*	50.56	0.45	Nuclear receptor coactivator 2	NCOA2	MOL001803	0.04
mws1313	Sinensetin*	50.56	0.45	Nuclear receptor coactivator 1	NCOA1	MOL001803	0.04
mws1313	Sinensetin*	50.56	0.45	Calmodulin	CALM	MOL001803	0.04
mws1313	Sinensetin*	50.56	0.45	Prostaglandin G/H synthase 1	PTGS1	MOL001803	0.04
mws1313	Sinensetin*	50.56	0.45	Alpha-1B adrenergic receptor	ADRA1B	MOL001803	0.04
MWSslk208	Kaur-16-en-18-oic acid*	59.52	0.34	Progesterone receptor	PGR	MOL013110	1.11
MWSslk208	Kaur-16-en-18-oic acid*	59.52	0.34	Mineralocorticoid receptor	NR3C2	MOL013110	1.11
MWSslk208	Kaur-16-en-18-oic acid*	59.52	0.34	Nuclear receptor coactivator 2	NCOA2	MOL013110	1.11
MWSslk208	Kaur-16-en-18-oic acid*	59.52	0.34	Myeloperoxidase	MPO	MOL013110	1.11
Zaxn006988	Isopimaric acid*	36.2	0.28	Retinoic acid receptor RXR-alpha	RXRA	MOL002039	1.12
Zaxn006988	Isopimaric acid*	36.2	0.28	Progesterone receptor	PGR	MOL002039	1.12
Zaxn006988	Isopimaric acid*	36.2	0.28	Prostaglandin G/H synthase 2	PTGS2	MOL002039	1.12
Zaxn006988	Isopimaric acid*	36.2	0.28	Nuclear receptor coactivator 2	NCOA2	MOL002039	1.12
Zaxn006988	Isopimaric acid*	36.2	0.28	Nuclear receptor coactivator 1	NCOA1	MOL002039	1.12
mws0906	Coniferin	31.11	0.32	Muscarinic acetylcholine receptor M3	CHRM3	MOL000519	-0.18
mws0906	Coniferin	31.11	0.32	Muscarinic acetylcholine receptor M1	CHRM1	MOL000519	-0.18
mws0906	Coniferin	31.11	0.32	Estrogen receptor	ESR1	MOL000519	-0.18
mws0906	Coniferin	31.11	0.32	Androgen receptor	AR	MOL000519	-0.18
mws0906	Coniferin	31.11	0.32	Sodium channel protein type 5 subunit alpha	SCN5A	MOL000519	-0.18
mws0906	Coniferin	31.11	0.32	Peroxisome proliferator activated receptor gamma	PPARG	MOL000519	-0.18
mws0906	Coniferin	31.11	0.32	Prostaglandin G/H synthase 2	PTGS2	MOL000519	-0.18
mws0906	Coniferin	31.11	0.32	Carbonic anhydrase II	CA2	MOL000519	-0.18
mws0906	Coniferin	31.11	0.32	CGMP-inhibited 3',5'-cyclic phosphodiesterase A	PDE3A	MOL000519	-0.18
mws0906	Coniferin	31.11	0.32	Alpha-1B adrenergic receptor	ADRA1B	MOL000519	-0.18
mws0906	Coniferin	31.11	0.32	Beta-2 adrenergic receptor	ADRB2	MOL000519	-0.18
mws0906	Coniferin	31.11	0.32	Alpha-1D adrenergic receptor	ADRA1D	MOL000519	-0.18
mws0906	Coniferin	31.11	0.32	DNA topoisomerase II	TOP2	MOL000519	-0.18
mws0906	Coniferin	31.11	0.32	Mu-type opioid receptor	OPRM1	MOL000519	-0.18
mws0906	Coniferin	31.11	0.32	Cell division protein kinase 2	CDK2	MOL000519	-0.18
mws0906	Coniferin	31.11	0.32	Beta-lactamase	LACTBL1	MOL000519	-0.18
mws0906	Coniferin	31.11	0.32	Neuronal acetylcholine receptor protein, alpha-7 chain	CHRNA7	MOL000519	-0.18
mws0906	Coniferin	31.11	0.32	Ig gamma-1 chain C region	IGHG1	MOL000519	-0.18
mws0906	Coniferin	31.11	0.32	Proto-oncogene serine/threonine-protein kinase Pim-1	PIM1	MOL000519	-0.18
mws0906	Coniferin	31.11	0.32	Cyclin-A2	CCNA2	MOL000519	-0.18
mws0906	Coniferin	31.11	0.32	Nuclear receptor coactivator 2	NCOA2	MOL000519	-0.18
mws0906	Coniferin	31.11	0.32	Nuclear receptor coactivator 1	NCOA1	MOL000519	-0.18
MWSHY0049	Hesperetin	70.31	0.27	Prostaglandin G/H synthase 1	PTGS1	MOL002341	-0.25
MWSHY0049	Hesperetin	70.31	0.27	Sodium channel protein type 5 subunit alpha	SCN5A	MOL002341	-0.25
MWSHY0049	Hesperetin	70.31	0.27	Prostaglandin G/H synthase 2	PTGS2	MOL002341	-0.25
MWSHY0049	Hesperetin	70.31	0.27	Heat shock protein HSP 90	HSP90	MOL002341	-0.25
MWSHY0049	Hesperetin	70.31	0.27	Phosphatidylinositol-4,5-bisphosphate 3-kinase catalytic subunit, gamma isoform	PIK3CG	MOL002341	-0.25
MWSHY0049	Hesperetin	70.31	0.27	mRNA of PKA Catalytic Subunit C-alpha	PRKACA	MOL002341	-0.25
MWSHY0049	Hesperetin	70.31	0.27	Nuclear receptor coactivator 2	NCOA2	MOL002341	-0.25
MWSHY0049	Hesperetin	70.31	0.27	Nuclear receptor coactivator 1	NCOA1	MOL002341	-0.25
MWSHY0049	Hesperetin	70.31	0.27	Calmodulin	CALM	MOL002341	-0.25
Cmyp003227	Tetrahydroprotopapaverine*	57.28	0.33	Dopamine D1 receptor	DRD1	MOL004232	0.32
Cmyp003227	Tetrahydroprotopapaverine*	57.28	0.33	Muscarinic acetylcholine receptor M3	CHRM3	MOL004232	0.32
Cmyp003227	Tetrahydroprotopapaverine*	57.28	0.33	Potassium voltage-gated channel subfamily H member 2	KCNH2	MOL004232	0.32
Cmyp003227	Tetrahydroprotopapaverine*	57.28	0.33	Muscarinic acetylcholine receptor M1	CHRM1	MOL004232	0.32
Cmyp003227	Tetrahydroprotopapaverine*	57.28	0.33	Beta-1 adrenergic receptor	ADRB1	MOL004232	0.32
Cmyp003227	Tetrahydroprotopapaverine*	57.28	0.33	Sodium channel protein type 5 subunit alpha	SCN5A	MOL004232	0.32
Cmyp003227	Tetrahydroprotopapaverine*	57.28	0.33	Coagulation factor Xa	F7	MOL004232	0.32
Cmyp003227	Tetrahydroprotopapaverine*	57.28	0.33	Muscarinic acetylcholine receptor M5	CHRM5	MOL004232	0.32
Cmyp003227	Tetrahydroprotopapaverine*	57.28	0.33	Prostaglandin G/H synthase 2	PTGS2	MOL004232	0.32
Cmyp003227	Tetrahydroprotopapaverine*	57.28	0.33	Alpha-2C adrenergic receptor	ADRA2C	MOL004232	0.32
Cmyp003227	Tetrahydroprotopapaverine*	57.28	0.33	Muscarinic acetylcholine receptor M4	CHRM4	MOL004232	0.32
Cmyp003227	Tetrahydroprotopapaverine*	57.28	0.33	Retinoic acid receptor RXR-alpha	RXRA	MOL004232	0.32
Cmyp003227	Tetrahydroprotopapaverine*	57.28	0.33	Delta-type opioid receptor	OPRD1	MOL004232	0.32
Cmyp003227	Tetrahydroprotopapaverine*	57.28	0.33	Sodium-dependent noradrenaline transporter	SLC6A2	MOL004232	0.32
Cmyp003227	Tetrahydroprotopapaverine*	57.28	0.33	5-hydroxytryptamine 2C receptor	HTR2C	MOL004232	0.32
Cmyp003227	Tetrahydroprotopapaverine*	57.28	0.33	Alpha-1B adrenergic receptor	ADRA1B	MOL004232	0.32
Cmyp003227	Tetrahydroprotopapaverine*	57.28	0.33	Sodium-dependent dopamine transporter	SLC6A3	MOL004232	0.32
Cmyp003227	Tetrahydroprotopapaverine*	57.28	0.33	Beta-2 adrenergic receptor	ADRB2	MOL004232	0.32
Cmyp003227	Tetrahydroprotopapaverine*	57.28	0.33	Alpha-1D adrenergic receptor	ADRA1D	MOL004232	0.32
Cmyp003227	Tetrahydroprotopapaverine*	57.28	0.33	Sodium-dependent serotonin transporter	SLC6A4	MOL004232	0.32
Cmyp003227	Tetrahydroprotopapaverine*	57.28	0.33	Mu-type opioid receptor	OPRM1	MOL004232	0.32
Cmyp003227	Tetrahydroprotopapaverine*	57.28	0.33	Heat shock protein HSP 90	HSP90AA1	MOL004232	0.32
Cmyp003227	Tetrahydroprotopapaverine*	57.28	0.33	Calmodulin	CALM2	MOL004232	0.32
Cmyp004477	Stepharanine	77.79	0.54	Nitric oxide synthase, inducible	NOS2	MOL006443	0
Cmyp004477	Stepharanine	77.79	0.54	Prostaglandin G/H synthase 1	PTGS1	MOL006443	0
Cmyp004477	Stepharanine	77.79	0.54	Potassium voltage-gated channel subfamily H member 2	KCNH2	MOL006443	0
Cmyp004477	Stepharanine	77.79	0.54	Androgen receptor	AR	MOL006443	0
Cmyp004477	Stepharanine	77.79	0.54	Sodium channel protein type 5 subunit alpha	SCN5A	MOL006443	0
Cmyp004477	Stepharanine	77.79	0.54	Prostaglandin G/H synthase 2	PTGS2	MOL006443	0
Cmyp004477	Stepharanine	77.79	0.54	Nitric-oxide synthase, endothelial	NOS3	MOL006443	0
Cmyp004477	Stepharanine	77.79	0.54	Retinoic acid receptor RXR-alpha	RXRA	MOL006443	0
Cmyp004477	Stepharanine	77.79	0.54	Heat shock protein HSP 90	HSP90AA1	MOL006443	0
Cmyp004477	Stepharanine	77.79	0.54	Trypsin-1	PRSS1	MOL006443	0
Cmyp004477	Stepharanine	77.79	0.54	Nuclear receptor coactivator 2	NCOA2	MOL006443	0
Cmyp004477	Stepharanine	77.79	0.54	Nuclear receptor coactivator 1	NCOA1	MOL006443	0
Cmyp004477	Stepharanine	77.79	0.54	Calmodulin	CALM2	MOL006443	0
HJAP166	Stepharine	31.55	0.33			MOL012921	0.17
HJAP166	Stepharine	31.55	0.33	Prostaglandin G/H synthase 1	PTGS1	MOL012921	0.17
HJAP166	Stepharine	31.55	0.33	Dopamine D1 receptor	DRD1	MOL012921	0.17
HJAP166	Stepharine	31.55	0.33	Muscarinic acetylcholine receptor M3	CHRM3	MOL012921	0.17
HJAP166	Stepharine	31.55	0.33	Muscarinic acetylcholine receptor M1	CHRM1	MOL012921	0.17
HJAP166	Stepharine	31.55	0.33	D(1B) dopamine receptor	DRD5	MOL012921	0.17
HJAP166	Stepharine	31.55	0.33	Sodium channel protein type 5 subunit alpha	SCN5A	MOL012921	0.17
HJAP166	Stepharine	31.55	0.33	Muscarinic acetylcholine receptor M5	CHRM5	MOL012921	0.17
HJAP166	Stepharine	31.55	0.33	Prostaglandin G/H synthase 2	PTGS2	MOL012921	0.17
HJAP166	Stepharine	31.55	0.33	5-hydroxytryptamine receptor 3A	HTR3A	MOL012921	0.17
HJAP166	Stepharine	31.55	0.33	Muscarinic acetylcholine receptor M4	CHRM4	MOL012921	0.17
HJAP166	Stepharine	31.55	0.33	Retinoic acid receptor RXR-alpha	RXRA	MOL012921	0.17
HJAP166	Stepharine	31.55	0.33	Delta-type opioid receptor	OPRD1	MOL012921	0.17
HJAP166	Stepharine	31.55	0.33	5-hydroxytryptamine 2A receptor	HTR2A	MOL012921	0.17
HJAP166	Stepharine	31.55	0.33	Sodium-dependent noradrenaline transporter	SLC6A2	MOL012921	0.17
HJAP166	Stepharine	31.55	0.33	Alpha-1A adrenergic receptor	ADRA1D	MOL012921	0.17
HJAP166	Stepharine	31.55	0.33	Gamma-aminobutyric-acid receptor alpha-3 subunit	GABRA3	MOL012921	0.17
HJAP166	Stepharine	31.55	0.33	Muscarinic acetylcholine receptor M2	CHRM2	MOL012921	0.17
HJAP166	Stepharine	31.55	0.33	Alpha-2B adrenergic receptor	ADRA2B	MOL012921	0.17
HJAP166	Stepharine	31.55	0.33	Alpha-1B adrenergic receptor	ADRA1B	MOL012921	0.17
HJAP166	Stepharine	31.55	0.33	Sodium-dependent dopamine transporter	SLC6A3	MOL012921	0.17
HJAP166	Stepharine	31.55	0.33	Beta-2 adrenergic receptor	ADRB2	MOL012921	0.17
HJAP166	Stepharine	31.55	0.33	Neuronal acetylcholine receptor subunit alpha-2	CHRNA2	MOL012921	0.17
HJAP166	Stepharine	31.55	0.33	Sodium-dependent serotonin transporter	SLC6A4	MOL012921	0.17
HJAP166	Stepharine	31.55	0.33	D(2) dopamine receptor	DRD2	MOL012921	0.17
HJAP166	Stepharine	31.55	0.33	Mu-type opioid receptor	OPRM1	MOL012921	0.17
HJAP166	Stepharine	31.55	0.33	Gamma-aminobutyric acid receptor subunit alpha-1	GABRA1	MOL012921	0.17
HJAP166	Stepharine	31.55	0.33	Neuronal acetylcholine receptor protein, alpha-7 chain	CHRNA7	MOL012921	0.17
Hmdp003775	Stepholidine*	33.11	0.54	Prostaglandin G/H synthase 1	PTGS1	MOL000627	0.29
Hmdp003775	Stepholidine*	33.11	0.54	Dopamine D1 receptor	DRD1	MOL000627	0.29
Hmdp003775	Stepholidine*	33.11	0.54	Muscarinic acetylcholine receptor M3	CHRM3	MOL000627	0.29
Hmdp003775	Stepholidine*	33.11	0.54	Potassium voltage-gated channel subfamily H member 2	KCNH2	MOL000627	0.29
Hmdp003775	Stepholidine*	33.11	0.54	Muscarinic acetylcholine receptor M1	CHRM1	MOL000627	0.29
Hmdp003775	Stepholidine*	33.11	0.54	D(1B) dopamine receptor	DRD5	MOL000627	0.29
Hmdp003775	Stepholidine*	33.11	0.54	Sodium channel protein type 5 subunit alpha	SCN5A	MOL000627	0.29
Hmdp003775	Stepholidine*	33.11	0.54	Coagulation factor Xa	F7	MOL000627	0.29
Hmdp003775	Stepholidine*	33.11	0.54	Muscarinic acetylcholine receptor M5	CHRM5	MOL000627	0.29
Hmdp003775	Stepholidine*	33.11	0.54	Prostaglandin G/H synthase 2	PTGS2	MOL000627	0.29
Hmdp003775	Stepholidine*	33.11	0.54	Carbonic anhydrase II	CA2	MOL000627	0.29
Hmdp003775	Stepholidine*	33.11	0.54	Alpha-2C adrenergic receptor	ADRA2C	MOL000627	0.29
Hmdp003775	Stepholidine*	33.11	0.54	D(4) dopamine receptor	DRD4	MOL000627	0.29
Hmdp003775	Stepholidine*	33.11	0.54	Muscarinic acetylcholine receptor M4	CHRM4	MOL000627	0.29
Hmdp003775	Stepholidine*	33.11	0.54	Retinoic acid receptor RXR-alpha	RXRA	MOL000627	0.29
Hmdp003775	Stepholidine*	33.11	0.54	Delta-type opioid receptor	OPRD1	MOL000627	0.29
Hmdp003775	Stepholidine*	33.11	0.54	5-hydroxytryptamine 2A receptor	HTR2A	MOL000627	0.29
Hmdp003775	Stepholidine*	33.11	0.54	5-hydroxytryptamine 2C receptor	HTR2C	MOL000627	0.29
Hmdp003775	Stepholidine*	33.11	0.54	Muscarinic acetylcholine receptor M2	CHRM2	MOL000627	0.29
Hmdp003775	Stepholidine*	33.11	0.54	Alpha-2B adrenergic receptor	ADRA2B	MOL000627	0.29
Hmdp003775	Stepholidine*	33.11	0.54	Alpha-1B adrenergic receptor	ADRA1B	MOL000627	0.29
Hmdp003775	Stepholidine*	33.11	0.54	Sodium-dependent dopamine transporter	SLC6A3	MOL000627	0.29
Hmdp003775	Stepholidine*	33.11	0.54	Beta-2 adrenergic receptor	ADRB2	MOL000627	0.29
Hmdp003775	Stepholidine*	33.11	0.54	Alpha-1D adrenergic receptor	ADRA1D	MOL000627	0.29
Hmdp003775	Stepholidine*	33.11	0.54	Sodium-dependent serotonin transporter	SLC6A4	MOL000627	0.29
Hmdp003775	Stepholidine*	33.11	0.54	Mu-type opioid receptor	OPRM1	MOL000627	0.29
Hmdp003775	Stepholidine*	33.11	0.54	Heat shock protein HSP 90	HSP90AA1	MOL000627	0.29
Hmdp003775	Stepholidine*	33.11	0.54	Calmodulin	CALM2	MOL000627	0.29
Hmdp003775	Stepholidine*	33.11	0.54	mRNA of PKA Catalytic Subunit C-alpha	PRKACA	MOL000627	0.29
Lhhp102916	Michelenolide	47.54	0.25	Gamma-aminobutyric acid receptor subunit alpha-1	GABRA1	MOL000623	0.48
Lmwp102016	Erythroculine*	63.36	0.53	Prostaglandin G/H synthase 1	PTGS1	MOL009335	0.04
Lmwp102016	Erythroculine*	63.36	0.53	Muscarinic acetylcholine receptor M3	CHRM3	MOL009335	0.04
Lmwp102016	Erythroculine*	63.36	0.53	Muscarinic acetylcholine receptor M1	CHRM1	MOL009335	0.04
Lmwp102016	Erythroculine*	63.36	0.53	Sodium channel protein type 5 subunit alpha	SCN5A	MOL009335	0.04
Lmwp102016	Erythroculine*	63.36	0.53	Muscarinic acetylcholine receptor M5	CHRM5	MOL009335	0.04
Lmwp102016	Erythroculine*	63.36	0.53	Prostaglandin G/H synthase 2	PTGS2	MOL009335	0.04
Lmwp102016	Erythroculine*	63.36	0.53	Muscarinic acetylcholine receptor M4	CHRM4	MOL009335	0.04
Lmwp102016	Erythroculine*	63.36	0.53	Delta-type opioid receptor	OPRD1	MOL009335	0.04
Lmwp102016	Erythroculine*	63.36	0.53	Alpha-1B adrenergic receptor	ADRA1B	MOL009335	0.04
Lmwp102016	Erythroculine*	63.36	0.53	Beta-2 adrenergic receptor	ADRB2	MOL009335	0.04
Lmwp102016	Erythroculine*	63.36	0.53	Alpha-1D adrenergic receptor	ADRA1D	MOL009335	0.04
Lmwp102016	Erythroculine*	63.36	0.53	Mu-type opioid receptor	OPRM1	MOL009335	0.04
Lmwp102016	Erythroculine*	63.36	0.53	Neuronal acetylcholine receptor protein, alpha-7 chain	CHRNA7	MOL009335	0.04
Lsxp211211	Armepavine	69.31	0.29	Prostaglandin G/H synthase 1	PTGS1	MOL007206	0.91
Lsxp211211	Armepavine	69.31	0.29	Muscarinic acetylcholine receptor M3	CHRM3	MOL007206	0.91
Lsxp211211	Armepavine	69.31	0.29	Muscarinic acetylcholine receptor M1	CHRM1	MOL007206	0.91
Lsxp211211	Armepavine	69.31	0.29	Beta-1 adrenergic receptor	ADRB1	MOL007206	0.91
Lsxp211211	Armepavine	69.31	0.29	Sodium channel protein type 5 subunit alpha	SCN5A	MOL007206	0.91
Lsxp211211	Armepavine	69.31	0.29	Muscarinic acetylcholine receptor M5	CHRM5	MOL007206	0.91
Lsxp211211	Armepavine	69.31	0.29	Prostaglandin G/H synthase 2	PTGS2	MOL007206	0.91
Lsxp211211	Armepavine	69.31	0.29	Alpha-2C adrenergic receptor	ADRA2C	MOL007206	0.91
Lsxp211211	Armepavine	69.31	0.29	Muscarinic acetylcholine receptor M4	CHRM4	MOL007206	0.91
Lsxp211211	Armepavine	69.31	0.29	Retinoic acid receptor RXR-alpha	RXRA	MOL007206	0.91
Lsxp211211	Armepavine	69.31	0.29	Delta-type opioid receptor	OPRD1	MOL007206	0.91
Lsxp211211	Armepavine	69.31	0.29	CGMP-inhibited 3',5'-cyclic phosphodiesterase A	PDE3A	MOL007206	0.91
Lsxp211211	Armepavine	69.31	0.29	5-hydroxytryptamine 2A receptor	HTR2A	MOL007206	0.91
Lsxp211211	Armepavine	69.31	0.29	Sodium-dependent noradrenaline transporter	SLC6A2	MOL007206	0.91
Lsxp211211	Armepavine	69.31	0.29	5-hydroxytryptamine 2C receptor	HTR2C	MOL007206	0.91
Lsxp211211	Armepavine	69.31	0.29	Muscarinic acetylcholine receptor M2	CHRM2	MOL007206	0.91
Lsxp211211	Armepavine	69.31	0.29	Alpha-2B adrenergic receptor	ADRA2B	MOL007206	0.91
Lsxp211211	Armepavine	69.31	0.29	Alpha-1B adrenergic receptor	ADRA1B	MOL007206	0.91
Lsxp211211	Armepavine	69.31	0.29	D(3) dopamine receptor	DRD3	MOL007206	0.91
Lsxp211211	Armepavine	69.31	0.29	Sodium-dependent dopamine transporter	SLC6A3	MOL007206	0.91
Lsxp211211	Armepavine	69.31	0.29	Beta-2 adrenergic receptor	ADRB2	MOL007206	0.91
Lsxp211211	Armepavine	69.31	0.29	Alpha-1D adrenergic receptor	ADRA1D	MOL007206	0.91
Lsxp211211	Armepavine	69.31	0.29	Sodium-dependent serotonin transporter	SLC6A4	MOL007206	0.91
Lsxp211211	Armepavine	69.31	0.29	Heat shock protein HSP 90	HSP90AA1	MOL007206	0.91
Lsxp211211	Armepavine	69.31	0.29	mRNA of PKA Catalytic Subunit C-alpha	PRKACA	MOL007206	0.91
Lsxp211211	Armepavine	69.31	0.29	Potassium voltage-gated channel subfamily H member 2	KCNH2	MOL007206	0.91
Lsxp211211	Armepavine	69.31	0.29	Mu-type opioid receptor	OPRM1	MOL007206	0.91
Lsxp211211	Armepavine	69.31	0.29	5-hydroxytryptamine 1B receptor	HTR1B	MOL007206	0.91
Lsxp211211	Armepavine	69.31	0.29	Calmodulin	CALM2	MOL007206	0.91
MWSHY0146	Glycitein	50.48	0.24	Prostaglandin G/H synthase 1	PTGS1	MOL008400	-0.29
MWSHY0146	Glycitein	50.48	0.24	Estrogen receptor	ESR1	MOL008400	-0.29
MWSHY0146	Glycitein	50.48	0.24	Androgen receptor	AR	MOL008400	-0.29
MWSHY0146	Glycitein	50.48	0.24	Peroxisome proliferator activated receptor gamma	PPARG	MOL008400	-0.29
MWSHY0146	Glycitein	50.48	0.24	Prostaglandin G/H synthase 2	PTGS2	MOL008400	-0.29
MWSHY0146	Glycitein	50.48	0.24	Retinoic acid receptor RXR-alpha	RXRA	MOL008400	-0.29
MWSHY0146	Glycitein	50.48	0.24	CGMP-inhibited 3',5'-cyclic phosphodiesterase A	PDE3A	MOL008400	-0.29
MWSHY0146	Glycitein	50.48	0.24	Estrogen receptor beta	ESR2	MOL008400	-0.29
MWSHY0146	Glycitein	50.48	0.24	Mitogen-activated protein kinase 14	MAPK14	MOL008400	-0.29
MWSHY0146	Glycitein	50.48	0.24	Glycogen synthase kinase-3 beta	GSK3B	MOL008400	-0.29
MWSHY0146	Glycitein	50.48	0.24	Heat shock protein HSP 90	HSP90AA1	MOL008400	-0.29
MWSHY0146	Glycitein	50.48	0.24	Cell division protein kinase 2	CDK2	MOL008400	-0.29
MWSHY0146	Glycitein	50.48	0.24	Serine/threonine-protein kinase Chk1	CHEK1	MOL008400	-0.29
MWSHY0146	Glycitein	50.48	0.24	Trypsin-1	PRSS1	MOL008400	-0.29
MWSHY0146	Glycitein	50.48	0.24	Proto-oncogene serine/threonine-protein kinase Pim-1	PIM1	MOL008400	-0.29
MWSHY0146	Glycitein	50.48	0.24	Cyclin-A2	CCNA2	MOL008400	-0.29
MWSHY0146	Glycitein	50.48	0.24	Calmodulin	CALM2	MOL008400	-0.29
MWSHY0146	Glycitein	50.48	0.24	mRNA of PKA Catalytic Subunit C-alpha	PRKACA	MOL008400	-0.29
MWSHY0146	Glycitein	50.48	0.24	Nuclear receptor coactivator 1	NCOA1	MOL008400	-0.29
MWSHY0146	Glycitein	50.48	0.24	Nitric oxide synthase, inducible	NOS2	MOL008400	-0.29
MWSHY0146	Glycitein	50.48	0.24	Amyloid beta A4 protein	APP	MOL008400	-0.29
MWSHY0146	Glycitein	50.48	0.24	Collagenase 3	MMP13	MOL008400	-0.29
MWSHY0146	Glycitein	50.48	0.24	Neutrophil collagenase	MMP8	MOL008400	-0.29
MWStz039	(S)-Coclaurine*	42.35	0.24	Prostaglandin G/H synthase 1	PTGS1	MOL001522	0.06
MWStz039	(S)-Coclaurine*	42.35	0.24	Muscarinic acetylcholine receptor M1	CHRM1	MOL001522	0.06
MWStz039	(S)-Coclaurine*	42.35	0.24	Sodium channel protein type 5 subunit alpha	SCN5A	MOL001522	0.06
MWStz039	(S)-Coclaurine*	42.35	0.24	Prostaglandin G/H synthase 2	PTGS2	MOL001522	0.06
MWStz039	(S)-Coclaurine*	42.35	0.24	Retinoic acid receptor RXR-alpha	RXRA	MOL001522	0.06
MWStz039	(S)-Coclaurine*	42.35	0.24	CGMP-inhibited 3',5'-cyclic phosphodiesterase A	PDE3A	MOL001522	0.06
MWStz039	(S)-Coclaurine*	42.35	0.24	Alpha-1A adrenergic receptor	ADRA1D	MOL001522	0.06
MWStz039	(S)-Coclaurine*	42.35	0.24	Alpha-1B adrenergic receptor	ADRA1B	MOL001522	0.06
MWStz039	(S)-Coclaurine*	42.35	0.24	Sodium-dependent dopamine transporter	SLC6A3	MOL001522	0.06
MWStz039	(S)-Coclaurine*	42.35	0.24	Beta-2 adrenergic receptor	ADRB2	MOL001522	0.06
MWStz039	(S)-Coclaurine*	42.35	0.24	Sodium-dependent serotonin transporter	SLC6A4	MOL001522	0.06
MWStz039	(S)-Coclaurine*	42.35	0.24	Heat shock protein HSP 90	HSP90AA1	MOL001522	0.06
MWStz039	(S)-Coclaurine*	42.35	0.24	Amine oxidase [flavin-containing] B	MAOB	MOL001522	0.06
MWStz039	(S)-Coclaurine*	42.35	0.24	Calmodulin	CALM2	MOL001522	0.06
MWStz039	(S)-Coclaurine*	42.35	0.24	Dopamine D1 receptor	DRD1	MOL001522	0.06
MWStz039	(S)-Coclaurine*	42.35	0.24	Muscarinic acetylcholine receptor M3	CHRM3	MOL001522	0.06
MWStz039	(S)-Coclaurine*	42.35	0.24	Alpha-2A adrenergic receptor	ADRA2A	MOL001522	0.06
MWStz039	(S)-Coclaurine*	42.35	0.24	Carbonic anhydrase II	CA2	MOL001522	0.06
MWStz039	(S)-Coclaurine*	42.35	0.24	Alpha-2C adrenergic receptor	ADRA2C	MOL001522	0.06
MWStz039	(S)-Coclaurine*	42.35	0.24	Alpha-1D adrenergic receptor	ADRA1D	MOL001522	0.06
MWStz039	(S)-Coclaurine*	42.35	0.24	Mu-type opioid receptor	OPRM1	MOL001522	0.06
MWStz039	(S)-Coclaurine*	42.35	0.24	mRNA of PKA Catalytic Subunit C-alpha	PRKACA	MOL001522	0.06
MWStz039	(S)-Coclaurine*	42.35	0.24	Nuclear receptor coactivator 2	NCOA2	MOL001522	0.06
MWStz079	Aurantiamide acetate	58.38	0.59	Thrombin	SERPIND1	MOL002224	-0.22
MWStz079	Aurantiamide acetate	58.38	0.59	Coagulation factor Xa	F7	MOL002224	-0.22
MWStz079	Aurantiamide acetate	58.38	0.59	Trypsin-1	PRSS1	MOL002224	-0.22
MWStz322	(S)-Canadine	53.83	0.77	Prostaglandin G/H synthase 1	PTGS1	MOL001455	0.64
MWStz322	(S)-Canadine	53.83	0.77	Dopamine D1 receptor	DRD1	MOL001455	0.64
MWStz322	(S)-Canadine	53.83	0.77	Muscarinic acetylcholine receptor M3	CHRM3	MOL001455	0.64
MWStz322	(S)-Canadine	53.83	0.77	Potassium voltage-gated channel subfamily H member 2	KCNH2	MOL001455	0.64
MWStz322	(S)-Canadine	53.83	0.77	Muscarinic acetylcholine receptor M1	CHRM1	MOL001455	0.64
MWStz322	(S)-Canadine	53.83	0.77	Sodium channel protein type 5 subunit alpha	SCN5A	MOL001455	0.64
MWStz322	(S)-Canadine	53.83	0.77	Coagulation factor Xa	F7	MOL001455	0.64
MWStz322	(S)-Canadine	53.83	0.77	Muscarinic acetylcholine receptor M5	CHRM5	MOL001455	0.64
MWStz322	(S)-Canadine	53.83	0.77	Prostaglandin G/H synthase 2	PTGS2	MOL001455	0.64
MWStz322	(S)-Canadine	53.83	0.77	5-hydroxytryptamine receptor 3A	HTR3A	MOL001455	0.64
MWStz322	(S)-Canadine	53.83	0.77	Coagulation factor VII	F7	MOL001455	0.64
MWStz322	(S)-Canadine	53.83	0.77	Alpha-2C adrenergic receptor	ADRA2C	MOL001455	0.64
MWStz322	(S)-Canadine	53.83	0.77	Muscarinic acetylcholine receptor M4	CHRM4	MOL001455	0.64
MWStz322	(S)-Canadine	53.83	0.77	Retinoic acid receptor RXR-alpha	RXRA	MOL001455	0.64
MWStz322	(S)-Canadine	53.83	0.77	Delta-type opioid receptor	OPRD1	MOL001455	0.64
MWStz322	(S)-Canadine	53.83	0.77	5-hydroxytryptamine 2A receptor	HTR2A	MOL001455	0.64
MWStz322	(S)-Canadine	53.83	0.77	Alpha-1A adrenergic receptor	ADRA1D	MOL001455	0.64
MWStz322	(S)-Canadine	53.83	0.77	5-hydroxytryptamine 2C receptor	HTR2C	MOL001455	0.64
MWStz322	(S)-Canadine	53.83	0.77	Muscarinic acetylcholine receptor M2	CHRM2	MOL001455	0.64
MWStz322	(S)-Canadine	53.83	0.77	Alpha-2B adrenergic receptor	ADRA2B	MOL001455	0.64
MWStz322	(S)-Canadine	53.83	0.77	Alpha-1B adrenergic receptor	ADRA1B	MOL001455	0.64
MWStz322	(S)-Canadine	53.83	0.77	D(3) dopamine receptor	DRD3	MOL001455	0.64
MWStz322	(S)-Canadine	53.83	0.77	Sodium-dependent dopamine transporter	SLC6A3	MOL001455	0.64
MWStz322	(S)-Canadine	53.83	0.77	Beta-2 adrenergic receptor	ADRB2	MOL001455	0.64
MWStz322	(S)-Canadine	53.83	0.77	Alpha-1D adrenergic receptor	ADRA1D	MOL001455	0.64
MWStz322	(S)-Canadine	53.83	0.77	Sodium-dependent serotonin transporter	SLC6A4	MOL001455	0.64
MWStz322	(S)-Canadine	53.83	0.77	Mu-type opioid receptor	OPRM1	MOL001455	0.64
MWStz322	(S)-Canadine	53.83	0.77	Heat shock protein HSP 90	HSP90AA1	MOL001455	0.64
MWStz322	(S)-Canadine	53.83	0.77	mRNA of PKA Catalytic Subunit C-alpha	PRKACA	MOL001455	0.64
MWStz322	(S)-Canadine	53.83	0.77	Calmodulin	CALM2	MOL001455	0.64
MWStz322	(S)-Canadine	53.83	0.77	D(1B) dopamine receptor	DRD5	MOL001455	0.64
MWStz322	(S)-Canadine	53.83	0.77	Retinoic acid receptor RXR-beta	RXRB	MOL001455	0.64
Rdp07372	Isogosferol*	30.07	0.25	Thrombin	SERPIND1	MOL003617	-0.15
Rdp07372	Isogosferol*	30.07	0.25	Prostaglandin G/H synthase 2	PTGS2	MOL003617	-0.15
Rdp07372	Isogosferol*	30.07	0.25	Dipeptidyl peptidase IV	DPP4	MOL003617	-0.15
Rdp07372	Isogosferol*	30.07	0.25	mRNA of PKA Catalytic Subunit C-alpha	PRKACA	MOL003617	-0.15
pmf0070	beta-Sitosterol	36.91	0.75	Progesterone receptor	PGR	MOL000359	0.87
pmf0070	beta-Sitosterol	36.91	0.75	Nuclear receptor coactivator 2	NCOA2	MOL000359	0.87
pmf0070	beta-Sitosterol	36.91	0.75	Mineralocorticoid receptor	NR3C2	MOL000359	0.87
pmf0526	Isoimperatorin	45.46	0.23	Prostaglandin G/H synthase 2	PTGS2	MOL001942	0.66
pmp000525	Palmatine	64.6	0.65	Nitric oxide synthase, inducible	NOS2	MOL000785	0.37
pmp000525	Palmatine	64.6	0.65	Prostaglandin G/H synthase 1	PTGS1	MOL000785	0.37
pmp000525	Palmatine	64.6	0.65	Potassium voltage-gated channel subfamily H member 2	KCNH2	MOL000785	0.37
pmp000525	Palmatine	64.6	0.65	Estrogen receptor	ESR1	MOL000785	0.37
pmp000525	Palmatine	64.6	0.65	Androgen receptor	AR	MOL000785	0.37
pmp000525	Palmatine	64.6	0.65	Sodium channel protein type 5 subunit alpha	SCN5A	MOL000785	0.37
pmp000525	Palmatine	64.6	0.65	Prostaglandin G/H synthase 2	PTGS2	MOL000785	0.37
pmp000525	Palmatine	64.6	0.65	Nitric-oxide synthase, endothelial	NOS3	MOL000785	0.37
pmp000525	Palmatine	64.6	0.65	Retinoic acid receptor RXR-alpha	RXRA	MOL000785	0.37
pmp000525	Palmatine	64.6	0.65	Beta-2 adrenergic receptor	ADRB2	MOL000785	0.37
pmp000525	Palmatine	64.6	0.65	Estrogen receptor beta	ESR2	MOL000785	0.37
pmp000525	Palmatine	64.6	0.65	Heat shock protein HSP 90	HSP90AA1	MOL000785	0.37
pmp000525	Palmatine	64.6	0.65	Trypsin-1	PRSS1	MOL000785	0.37
pmp000525	Palmatine	64.6	0.65	Proto-oncogene serine/threonine-protein kinase Pim-1	PIM1	MOL000785	0.37
pmp000525	Palmatine	64.6	0.65	Nuclear receptor coactivator 2	NCOA2	MOL000785	0.37
pmp000525	Palmatine	64.6	0.65	Calmodulin	CALM2	MOL000785	0.37
pmp000525	Palmatine	64.6	0.65	mRNA of PKA Catalytic Subunit C-alpha	PRKACA	MOL000785	0.37
pmp000525	Palmatine	64.6	0.65	Cell division protein kinase 2	CDK2	MOL000785	0.37
pmp000525	Palmatine	64.6	0.65	Coagulation factor VII	F7	MOL000785	0.37
MWSN0014	Acacetin	34.97	0.24	Nitric oxide synthase, inducible	NOS2	MOL001689	-0.05
MWSN0014	Acacetin	34.97	0.24	Prostaglandin G/H synthase 1	PTGS1	MOL001689	-0.05
MWSN0014	Acacetin	34.97	0.24	Androgen receptor	AR	MOL001689	-0.05
MWSN0014	Acacetin	34.97	0.24	Prostaglandin G/H synthase 2	PTGS2	MOL001689	-0.05
MWSN0014	Acacetin	34.97	0.24	Dipeptidyl peptidase IV	DPP4	MOL001689	-0.05
MWSN0014	Acacetin	34.97	0.24	Heat shock protein HSP 90	HSP90AA1	MOL001689	-0.05
MWSN0014	Acacetin	34.97	0.24	Cell division protein kinase 2	CDK2	MOL001689	-0.05
MWSN0014	Acacetin	34.97	0.24	mRNA of PKA Catalytic Subunit C-alpha	PRKACA	MOL001689	-0.05
MWSN0014	Acacetin	34.97	0.24	Trypsin-1	PRSS1	MOL001689	-0.05
MWSN0014	Acacetin	34.97	0.24	Nuclear receptor coactivator 2	NCOA2	MOL001689	-0.05
MWSN0014	Acacetin	34.97	0.24	Nuclear receptor coactivator 1	NCOA1	MOL001689	-0.05
MWSN0014	Acacetin	34.97	0.24	Calmodulin	CALM2	MOL001689	-0.05
MWSN0014	Acacetin	34.97	0.24	Phosphatidylinositol-4,5-bisphosphate 3-kinase catalytic subunit, gamma isoform	PIK3CG	MOL001689	-0.05
MWSN0014	Acacetin	34.97	0.24	Serine/threonine-protein kinase Chk1	CHEK1	MOL001689	-0.05
MWSN0014	Acacetin	34.97	0.24	Beta-2 adrenergic receptor	ADRB2	MOL001689	-0.05
MWSN0014	Acacetin	34.97	0.24	CGMP-inhibited 3',5'-cyclic phosphodiesterase A	PDE3A	MOL001689	-0.05
MWSN0014	Acacetin	34.97	0.24	Transcription factor p65	RELA	MOL001689	-0.05
MWSN0014	Acacetin	34.97	0.24	Apoptosis regulator Bcl-2	BCL2	MOL001689	-0.05
MWSN0014	Acacetin	34.97	0.24	Cyclin-dependent kinase inhibitor 1	CDKN1A	MOL001689	-0.05
MWSN0014	Acacetin	34.97	0.24	Apoptosis regulator BAX	BAX	MOL001689	-0.05
MWSN0014	Acacetin	34.97	0.24	Caspase-3	CASP3	MOL001689	-0.05
MWSN0014	Acacetin	34.97	0.24	Cellular tumor antigen p53	TP53	MOL001689	-0.05
MWSN0014	Acacetin	34.97	0.24	Caspase-8	CASP8	MOL001689	-0.05
MWSN0014	Acacetin	34.97	0.24	Fatty acid synthase	FASN	MOL001689	-0.05
MWSN0014	Acacetin	34.97	0.24	Tumor necrosis factor ligand superfamily member 6	FASLG	MOL001689	-0.05
MWSN0014	Acacetin	34.97	0.24	Cytochrome P450 19A1	CYP19A1	MOL001689	-0.05
Ylgn010606	triptonoterpene	48.57	0.28	Prostaglandin G/H synthase 1	PTGS1	MOL003248	0.96
Ylgn010606	triptonoterpene	48.57	0.28	Muscarinic acetylcholine receptor M3	CHRM3	MOL003248	0.96
Ylgn010606	triptonoterpene	48.57	0.28	Muscarinic acetylcholine receptor M1	CHRM1	MOL003248	0.96
Ylgn010606	triptonoterpene	48.57	0.28	Sodium channel protein type 5 subunit alpha	SCN5A	MOL003248	0.96
Ylgn010606	triptonoterpene	48.57	0.28	Prostaglandin G/H synthase 2	PTGS2	MOL003248	0.96
Ylgn010606	triptonoterpene	48.57	0.28	Carbonic anhydrase II	CA2	MOL003248	0.96
Ylgn010606	triptonoterpene	48.57	0.28	Retinoic acid receptor RXR-alpha	RXRA	MOL003248	0.96
Ylgn010606	triptonoterpene	48.57	0.28	Acetylcholinesterase	ACHE	MOL003248	0.96
Ylgn010606	triptonoterpene	48.57	0.28	Alpha-1A adrenergic receptor	ADRA1D	MOL003248	0.96
Ylgn010606	triptonoterpene	48.57	0.28	Progesterone receptor	PGR	MOL003248	0.96
Ylgn010606	triptonoterpene	48.57	0.28	Muscarinic acetylcholine receptor M2	CHRM2	MOL003248	0.96
Ylgn010606	triptonoterpene	48.57	0.28	Alpha-1B adrenergic receptor	ADRA1B	MOL003248	0.96
Ylgn010606	triptonoterpene	48.57	0.28	Beta-2 adrenergic receptor	ADRB2	MOL003248	0.96
Ylgn010606	triptonoterpene	48.57	0.28	Alpha-1D adrenergic receptor	ADRA1D	MOL003248	0.96
Ylgn010606	triptonoterpene	48.57	0.28	Mu-type opioid receptor	OPRM1	MOL003248	0.96
Ylgn010606	triptonoterpene	48.57	0.28	Glucocorticoid receptor	NR3C1	MOL003248	0.96
Ylgn010606	triptonoterpene	48.57	0.28	Nuclear receptor coactivator 2	NCOA2	MOL003248	0.96
Ylgn010606	triptonoterpene	48.57	0.28	Nuclear receptor coactivator 1	NCOA1	MOL003248	0.96
