# Supplementary material for: Elucidating the Mechanism of the Liqi Yangyin Formula in Treating Depression–Constipation Comorbidity: An Integrative Approach Using Network Pharmacology and Experimental Validation
Source: Pharmaceuticals (Basel). 2026 Jan 7;19(1):106. doi: 10.3390/ph19010106 (PMC12844872; doi:10.3390/ph19010106)
Supplement: Supplementary file 1 [file pharmaceuticals-19-00106-s001.zip › Supplementary Material S2.xlsx]

## Sheet: constipation 2125
constipation-associated targets
NRXN1
RET
FLNA
CLCN2
GDNF
MECP2
EDN3
TH
KIT
EDNRB
NF1
SNCA
CHAT
ZEB2
BDNF
SOX10
PHOX2B
GBA1
MLN
CFTR
MED12
SMAD4
COMT
ACTG2
DUOX2
TACR3
SLC6A4
TCF4
HTR4
CASR
ADNP
VIP
THRA
EHMT1
KRAS
POLG
CCK
NRTN
SST
COL1A1
UBE3A
PYY
SLC6A3
CHD8
NALCN
TYMP
INS
CNTNAP2
ERBB2
CDKL5
L1CAM
FOXG1
BRAF
OPA1
CREBBP
TG
ATP7B
TPO
ADAR
MBD5
PTCH1
ATP7A
MLYCD
BDNF-AS
STXBP1
SCN9A
TRPV4
RAI1
NKX2-1
GUSB
PIK3CA
TCF20
CLCNKB
CACNA1A
DES
EP300
TSHR
PAX8
YWHAG
SLC6A8
TWNK
FGF8
CTNNB1
DDC
SLC26A4
PPOX
TAC1
MAGEL2
SOX2
ELN
STAT3
GFAP
ATRX
COL5A2
NSD1
POLG2
WAC
ARID1B
SOD1
MNX1
LRRK2
CHD7
SMO
PROP1
NGLY1
SNRPN
COL5A1
TSHB
SYNJ1
ATP1A3
NKX2-5
HMBS
HESX1
HTR3A
CACNA1C
KMT2A
FMR1
SETD5
CTCF
CDC42
SMC1A
SYNGAP1
SDHA
UNC80
POU1F1
HFE
SMPD1
IL6
SLC9A6
UPF3B
POGZ
CAMTA1
MEFV
HNRNPH2
HRAS
IQSEC2
SCN1A
MOGS
CAMK2B
PTEN
LHX4
FGFR1
NTRK2
NPAP1
DGCR8
GNAS
ASCL1
PLA2G6
RRM2B
SPART
PLP1
USP7
TBX1
SMARCA2
LHX3
AFG2A
ELP1
FOXE1
DUOXA2
NSD2
AKT1
SCN4A
PIGV
PEX16
CASK
ATM
TBCD
SIX3
KIFBP
MYO1H
ADAT3
UBE2A
MYH11
SHANK3
SERPINA1
PLCB4
TTR
SLC25A4
SCN2A
HERC2
HNRNPK
MPV17
DDOST
MTOR
MEF2C
ADSL
ACTB
SLC5A5
TP53
PROKR2
SLC18A3
PAX6
OCRL
BMP2
IYD
STAT1
MITF
WDR45
FGF12
GATAD2B
OTUD6B
RYR1
TUBB
NPC1
SH2B1
LAMP2
GJC2
KIF1A
BSND
FOXP2
ZMYND11
EBF3
NPC2
RORA
PPP2R1A
DCPS
H1-4
ASH1L
HTRA2
SRCAP
CLCNKA
ARVCF
SLC6A5
BMP4
HIVEP2
TAF1
KCNQ2
PHIP
SLC18A2
OTX2
SMARCA4
MORC2
KMT2D
DSE
PC
LIMK1
CHST14
PPP1CB
MARS2
IGF2
GCH1
WFS1
TMCO1
EXT2
PAH
PPARGC1A
KANSL1
SCN8A
USP9X
MLXIPL
DYRK1A
MFN2
SPAST
LMX1B
GALC
ARX
MEN1
NEFL
GLB1
VPS35
TRIO
SLC12A3
RAD21
SLC17A5
SLC2A1
ERBB3
ALPL
PSAP
SOX9
MAP2K1
EDN1
COL3A1
GNA11
PTPN11
KCNJ10
EGR2
SLC1A3
FAR1
MYH7
TGFBR2
EPCAM
SNAP25
CHAMP1
FGF17
DMD
SLC34A1
BAZ1B
KMT5B
MED13
NSUN2
GRIN1
NRAS
GRIN2B
RNASEH2C
PACS1
HDAC8
SLC16A2
WNK1
SMARCB1
VPS11
COL6A2
NR3C2
NPY
SIN3A
FGFR2
PPM1D
CACNA1S
CDKN1C
IGHMBP2
CRYAB
GJA1
GJB2
KCNJ11
PIGS
PRKAR1A
EIF4G1
BIN1
ITPR1
BSCL2
THRB
GAL
TNF
SALL1
FLVCR1
PIGO
NTS
PAX3
PRDM16
INSR
GLI2
TUBA1A
YME1L1
CTNS
HLA-DRB1
ARID2
KCNA2
SMAD2
TANGO2
QDPR
HEXA
AHDC1
ARSA
PCCA
LMNA
KCNMA1
AR
UBE3B
MYCN
ABCB7
NDN
DNMT3A
HPRT1
SLC6A1
FOXP1
VAMP1
MCOLN1
MFSD8
ABCD1
GTF2IRD1
GTF2I
TBL2
PDHA1
DNAJC13
RELN
GLI3
KMT2B
AP4B1
KDM5C
DHCR7
DPF2
UCHL1
TACR1
HNF1A
UBA1
GRM1
TOR1A
G6PD
MAF
CYP27B1
ALB
RAF1
SOS1
GFRA1
CERNA3
SCN11A
RARB
ATP1A2
ZSWIM6
MAPT
DEAF1
PPT1
ECE1
FBN1
GABRD
PCDH19
IFIH1
PTS
SEMA3A
DGUOK
COL6A3
GGT1
DLG4
GAST
MBTPS2
MAG
SH3TC2
AFF2
TBR1
HNF4A
ZIC1
GLRA1
VDR
TRHR
KDM1A
AKT3
TGFB3
PURA
SDHD
SYT2
ALMS1
SKI
SHOC2
GP1BB
GM2A
ADCY5
TTN
ASAH1
TGFBR1
PRDM12
ALAD
HSPB1
MTR
GLDC
SUCLA2
BCS1L
AVPR2
FGFR3
EZH2
DNM1
JAG1
SCN3A
POLR2F
AQP2
COL4A1
TK2
DOLK
MAN1B1
SMC3
PCCB
CBR1
MYOT
OCLN
ALG13
SDHB
MCCC1
ATXN2
FBXO11
AFF4
PON1
DNAJC19
OPRM1
RAPSN
CYP24A1
GLUL
VAPB
PANK2
SGCE
CBL
SREBF1
GALE
KCNQ3
UFD1
MYH3
ARID1A
WASHC5
ABCC8
SLC34A3
FBN2
SYT1
NDUFS4
TUBB3
RETREG1
TBX4
FKRP
MED13L
MRE11
SETD2
PRKN
DNM1L
MCCC2
COQ8A
S100B
MVK
YY1
FIG4
SLC52A2
MRPS34
AFG3L2
PRRT2
FBXL4
SCN10A
GPHN
PCBD1
SEC24D
ALG3
KCNH1
CHMP1A
SETX
VPS13B
PSMB8
CSNK2A1
TLK2
RREB1
GRIN2A
WDR62
TCAP
IDH2
CLP1
FKTN
DCX
LBX1
SEMA3D
GATA6
SACS
DOK7
SLC12A1
EMD
EIF2AK3
CTBP1
PAFAH1B1
BCL11B
LRIG2
LOC110806262
JMJD1C
HMGA2
HOTTIP
REEP1
TUBB4A
EIF2B5
BCAP31
MAP2K2
AUTS2
CSTB
BBS1
VPS13D
NEDD4L
ACO2
GALNS
SERPINH1
TFAP2B
DKK1
KCNT1
HSPB8
SHH
SMS
RFC2
CAVIN1
CLIP2
PRNP
SAMHD1
MMUT
SLC35C1
SLC22A5
ASPA
SGCD
MYPN
OFD1
KCNJ1
GAA
SPTAN1
PMP22
GIGYF2
P4HB
SPR
HSPD1
AAAS
SNX14
NFIX
GPX4
GPT2
CFL2
HADHA
BTD
MPDU1
IDUA
MMACHC
MYBPC3
LRP5
PHGDH
LARGE1
KLHL40
GCDH
HLA-DQB1
ATP6V0A2
NAA10
CHD4
KAT6B
SLC25A22
PGAP1
DPYD
NIPBL
WDR26
RMRP
TSC1
GPC3
SATB2
MTHFR
LMNB1
NOTCH3
SLC5A7
HDAC4
MUSK
AGRN
NONO
SEPSECS
PGM3
PACS2
IER3IP1
SLC45A1
ATXN8OS
PARK7
CACNA1G
COX10
TNXB
FUCA1
AARS1
SERAC1
HUWE1
COL11A2
GCK
B4GALT1
ALG1
ALG2
SRD5A3
COG7
CHRNE
SCN1B
NLRC4
ACADM
ACADVL
GLRX5
PMPCA
SHANK2
MPI
SEC24C
CD96
FLII
KCNAB2
HIRA
RERE
APC2
MED25
RYR2
DDX3X
ACSL4
GATA4
CLCN7
MYT1L
ASCC1
MFF
B3GAT3
L2HGDH
LPL
CEP290
SIM1
ASXL3
CAPN3
EFEMP2
SLC2A10
SUCLG1
BICD2
ALDH5A1
FH
SNAP29
SIGMAR1
GNB1
KCNC3
KIF5A
NDUFS7
POLR3A
TPK1
VAC14
GTPBP2
VPS13C
ALG12
PLOD1
CDK13
SCO2
KCNJ2
AQP3
ALG11
STIM1
PON2
SLC33A1
SPTBN2
SIL1
SLC25A46
SI
TMEM106B
CHRNB1
HSD17B10
RNASEH2A
TREX1
RNASEH2B
ALDH7A1
DPAGT1
MT-CO1
SGPL1
PPP2R5D
PNPLA6
CBS
MAN2B1
BCKDHB
VLDLR
GABRA1
TP63
BCL11A
MIPEP
ARHGAP31
ALG14
ERF
IFT81
PIGT
UBA5
B3GALNT2
CCDC141
PIK3R1
HCFC1
EBP
QARS1
ABCC9
PDE4D
PRDX1
SLC1A2
ADCY6
NMNAT1
SLC12A6
LRP4
CYFIP2
VANGL1
PINK1
CHCHD2
DPM1
ALG6
GMPPA
DPM3
GABRB3
ATP10A
HS6ST1
ANKRD11
NTF3
KDM6A
LMBRD1
SEMA3C
GDI1
LTBP4
GCG
UNC13A
COL6A1
NDUFV1
SLC19A3
SLC39A14
MPZ
CCDC88A
HEPACAM
CWF19L1
TBC1D24
ATCAY
NKX6-2
NDUFAF5
PIGY
NTRK1
ETFDH
CACNA1E
TPM3
CD59
FOXC1
MEGF10
PIGN
ELP2
VMA22
TGFB1
SCN5A
PLAGL1
NSMCE3
PYGM
VRK1
ECHS1
NEU1
PDHX
GARS1
PMM2
EIF2B2
PEX1
SLC6A19
HIBCH
LZTR1
COL12A1
FOXRED1
PEX10
PNKP
ALDH18A1
SPRED1
CA8
NDUFS1
TUBA8
MEG3
PTGS2
GAMT
MT-TL1
LAMA2
WNT10A
DLD
CLPB
DNAJC6
APP
ATP5F1A
LONP1
KCNK9
PNPO
EXTL3
PLPBP
SETD1B
ZFP57
AIMP1
PYCR2
ATL1
SYNE2
CDKN1B
RPS6KA3
ALAS2
DPM2
GATA1
FHL1
MYL2
PGAP3
GRIA3
AIFM1
KCNB1
ATP6V1A
CDH23
NDUFS2
MYO7A
NDUFV2
NFIA
PIGA
TUBB2B
ADGRG1
AGO1
DIS3L2
NDUFA4
ARFGEF2
PRUNE1
TBCK
THOC2
A2ML1
RUSC2
SZT2
ZNHIT3
BLTP1
VMA12
AXIN2
COL1A2
COL2A1
SUMF1
TMEM70
ASPM
SMARCE1
KMT2C
LAMA1
ADAMTS2
FKBP14
B3GALT6
PRDM5
ZNF469
ERCC1
ETHE1
KCTD7
HYCC1
MEIS2
NAGA
MTRR
NHS
DNAJB2
GBE1
MTRFR
DYNC1H1
MT-ND1
NEXMIF
GFPT1
GNAO1
PRF1
DLAT
EIF2B4
MTTP
NDUFA12
NDUFS8
ORAI1
SEMA3E
GMPPB
NARS2
COX15
MTMR14
NDUFA10
SURF1
EIF2B3
SLC30A9
TRNT1
GLE1
HECW2
MTFMT
USP18
MSTO1
POMGNT2
CRPPA
TRAPPC11
NDUFAF6
AVP
PNP
SPARC
HPD
ETFA
XYLT2
PRODH
HLCS
MMAB
PEX19
MMADHC
SLC46A1
NBAS
TBCE
MMAA
GABRG2
TKT
XYLT1
PSMD12
ANOS1
TRMU
ESS2
DNM2
GRID2
DAO
TRIM32
DNA2
KIF5C
MYMK
PHF6
CAT
H3-3B
CHRNA1
CHRND
COLQ
WWOX
PIGL
PGAP2
HPSE2
PRPS1
GNE
CPOX
NRG1
ATXN3
EPHA4
YWHAE
ACTG1
TPI1
KCNC1
SLC39A8
DST
SBDS
UBR1
GPAA1
PUF60
VPS53
PIGH
DNAJC21
SGSH
GK
IL1RAPL1
CCDC22
PQBP1
BRWD3
GORAB
CALCA
ERCC2
KAT6A
KISS1R
YARS2
CHD3
MTO1
INPP5E
HIKESHI
TMEM237
ABHD11
TRIP4
DDR2
FLNB
HMGCS2
COG5
COQ4
LAS1L
CRP
AP2S1
TAFAZZIN
RAB3GAP1
PDX1
RHOBTB2
ZBTB20
PRKCG
UBTF
GAN
TOR1AIP1
NUS1
HINT1
FARS2
PON3
DHTKD1
SYNE1
SON
RAC1
DHFR
GABRB2
INPPL1
IL17RD
NDST1
CHST3
PUS1
SLC25A19
AP3B2
AP3D1
DEPDC5
INPP5K
AHI1
CERT1
PROK2
NEB
NSMF
PKHD1
WDR81
ZNF592
PSEN1
TMEM67
PHKG2
PHKA2
PHKB
AP1S2
NDP
NOS1
ALDOA
CPT2
CPS1
HADH
PDHB
ACADS
ACADSB
SLC25A1
SLC25A20
ACAD9
PEX2
ACAD8
AMT
BCKDHA
MANBA
ABCD4
COQ9
GCSH
NDUFAF2
PDSS2
TRIM37
AGK
FLAD1
BUB1B
ATIC
OPHN1
PYCR1
GRIA4
GRIN2D
CACNA1D
CLTC
TUBB2A
NDUFS3
CLCN4
MICU1
TXN2
CPLX1
STX1B
TRAK1
TECPR2
FAAH
ADK
EXOSC3
DCC
CUBN
ERCC5
FDXR
NSDHL
SCO1
SC5D
SOX11
CC2D2A
TRMT5
AP1S1
AP4M1
UQCC2
VIPAS39
SDHAF1
TMEM216
CPLANE1
B4GALT7
GNPTAB
LOC106627981
TNFRSF11A
CHD1
FANCG
HCRT
CALB2
HSD17B4
HADHB
ACOX1
PNPLA2
SLC25A15
SUOX
DHDDS
PLEKHG5
SPECC1L
MYO5A
CYP2R1
EPG5
AMER1
SCNN1B
MT-TT
FBP1
BMP1
AMPD1
GNPAT
GFM1
ALG8
LIAS
LIPT1
PEX11B
GLA
ACE
ACACA
ITGB6
SLC25A12
ST3GAL5
DAG1
ATP6V1E1
COL18A1
POMT1
ST3GAL3
FLRT3
IARS1
WARS2
COX6B1
EIF2B1
GPC4
MTM1
SLC13A5
ASXL1
POMT2
RARS2
SLC26A2
TSFM
VARS2
EFTUD2
ELAC2
MRPS22
NANS
PNPLA8
RPGRIP1L
UQCRQ
COX8A
DHX30
OSTM1
BRPF1
CEP41
EXOSC9
GTPBP3
KIF21A
MCM3AP
MKS1
TACO1
TAF6
TCTN3
CNKSR2
DGCR2
FASTKD2
KIF7
KLHL7
LYRM7
NACC1
SELENON
TCTN1
TCTN2
AIFM3
ARL13B
CEP104
HYLS1
LMBR1
PUS3
POMK
PYROXD1
KPTN
METTL23
RXYLT1
SAMD9
B9D1
KIAA0586
DGCR6
PNPT1
RRAS
SPEG
PIGG
RASA2
SCNN1G
ACTA1
NPHS1
OGDH
CHKB
GFER
NUP62
NUP107
ANK3
CHRNA7
CNTNAP1
PLAA
EARS2
HNRNPU
NDUFA9
DDX11
PHF21A
LEMD3
RAB3GAP2
TBC1D20
VMA21
NTRK3
NUP98
VCP
ATP2B3
ABAT
PDE10A
RIT1
SLC1A4
SOS2
ERCC8
NEK1
AASS
PRPH
SGCG
SLC52A3
TARS2
COL13A1
LRPPRC
MYF6
NDUFA2
PRX
SGCA
PCDH12
ZNF148
ATAD3A
COX20
DNAJC12
GLYCTK
HACD1
HERC1
RNF125
CCNF
FAT4
RAB18
SGCB
TSEN15
IBA57
WDR73
ZC4H2
FDX2
CFAP410
PET100
IL10
CTLA4
SLC12A2
LAMB1
PIK3R2
PRKD1
ITGA3
KIF11
CNTN1
EEF1A2
LIFR
ASNS
PSAT1
PKD1
AHSG
RAP1A
LTC4S
NDUFA13
SLC25A24
VPS33B
MRPS16
LMOD3
NAA15
PPA2
BMPER
TSEN54
FEZF1
LYRM4
CCDC47
PSEN2
CHGA
HTT
EWSR1
TBL1XR1
RPL10
BCOR
CUL4B
DLG3
ZDHHC9
RIN2
TRAPPC9
ZDHHC15
PTCHD1
LINS1
PDYN
SOX3
TNFRSF1A
SLC6A2
IHH
NRG3
SMN1
VEGFA
TBP
MME
IDH1
PIK3CB
IL1B
GRP
ANO1
CDC73
AHCY
CPT1A
SLC6A9
SLC3A1
AGA
ETFB
SARS2
SLC25A3
STT3A
UPB1
ACY1
ANTXR2
ISCU
PEX5
SLC7A7
D2HGDH
MGAT2
PEX14
COQ7
DBT
PEX7
SLC7A9
STT3B
PEX3
SSR4
ACADL
PEX6
ALG9
PEX26
SLC35A2
COG1
COG4
COG6
PEX12
PEX13
TMEM165
BOLA3
COG8
RFT1
C12orf57
SLC25A26
BRCA1
IGBP1
CTSD
SPG7
FXN
OTC
APC
NGF
AIRE
B2M
FARSB
REV3L
SOX5
PTDSS1
CTNND2
SEMA5A
TOE1
AP4E1
LOC126863275
ATP13A2
PCGF2
SYP
PPP3CA
MAP3K7
BLK
CAD
CSNK2B
NR2F2
PLCB1
ATP6V1B2
DGAT1
DIAPH1
ERCC6
GABRB1
ITPA
PDP1
TAB2
ACAT2
ALDH3A2
BUB3
HCN1
ITGA7
PCYT1A
TPM2
ALDH6A1
AMPD2
EFNB1
EIF2S3
GUCY2D
LAMB2
SIK1
ARL3
CANT1
CHD2
CYB5R3
DOCK6
GNAI3
GNB5
LARS1
NFIB
NR2F1
PDE6D
POMGNT1
RAP1B
RARS1
STAMBP
TDP2
TRPS1
TUFM
HBA1
KIF22
KIF2A
LETM1
SET
SPRY4
BPTF
CHRNG
DARS1
FGFRL1
KCNQ5
NPHP1
OSGEP
PIBF1
PRMT7
PTRH2
SLC29A3
STRADA
TNNT1
UBA2
CEP57
FLG
HACE1
IQCB1
KANK1
KIDINS220
MFSD2A
MPC1
NAXE
NDUFAF4
PLXND1
PPM1B
PREPL
RAB11B
SETBP1
SRP54
STX11
TRIP12
TSEN2
CARS2
HBA2
MAPRE2
NDUFB3
SNIP1
SPTBN4
STRA6
TNPO3
TP53RK
TRIP13
TRMT1
AGTPBP1
ATP8A2
DPH1
FMN2
FRG1
IFT140
LARP7
LGI4
LIMS2
NDUFB11
NUBPL
RBM10
RPS23
SLC35A3
TRAF7
TRIM2
ZBTB18
ZNF423
ACP2
ACP6
ATPAF2
CEP120
EFL1
ISCA2
MBOAT7
MYO9A
PCLO
SFXN4
TELO2
TIMM50
ADPGK
AP4S1
ARMC9
B4GAT1
BRAT1
CKAP2L
COA6
COX14
CSPP1
DCHS1
EMC1
ERCC6L2
KLHL41
NADK2
NAT8L
NDUFA11
NECAP1
NELFA
NPRL3
PAM16
RMND1
TBC1D23
TMEM138
TPRKB
WDR11
WDR4
AMMECR1
ASXL2
CAMKMT
KLF13
PIEZO2
PLEKHG2
TMEM231
TRMT10C
ADAP2
CTU2
LAGE3
MYO18B
POC1A
ARV1
KIAA0753
MPLKIP
NHLRC2
RSPRY1
SMG9
TMTC3
COA7
AK9
CCDC78
FRRS1L
KATNIP
KCNE5
UQCC3
CCDC174
ERMARD
FERRY3
COA8
KBTBD13
MALL
CDRT15
ARHGAP11B
VIM
TDO2
UROD
CP
MIR29C
BAG3
DSCAM
FAH
TARDBP
ADRA2A
F2
FUS
MALAT1
TANC2
IFNG
MLNR
SNCAIP
CHEK2
PDGFRB
NCLN
TBATA
GSTM1
FECH
KCNA1
FGFR4
RAB39B
PHOX2A
LCT
NOS2
PDGFRA
IL2
TMEM230
TERT
TRPA1
UROS
KITLG
ACTC1
ABL1
GRIA1
MIR31HG
CIZ1
DNAH8
SNAI2
MT-TQ
BRCA2
TLR4
APOE
ATP6V1B1
CLN5
GHRL
CNP
ADH1C
CHRM3
CNNM2
ACTA2
COL7A1
ACHE
SQSTM1
SLC32A1
SNCB
MKRN3
LIPA
MYH14
SOX17
FBXO7
THBS4
RGS6
CELSR3
DENND3
PROK1
ZHX2
PROKR1
LINC01844
MTRNR2L12
MCS+9.7
LOC110121502
LDB3
MIR149
EGFR
CLN3
NR4A2
SLC26A3
C9orf72
MIR193A
MAPK14
TACR2
PTGS1
ALDOB
AMN
TAC3
AIP
CLCN1
FUZ
FGF2
GPT
CDKN2A
MIR98
MIR486-1
SCNN1A
MOG
IGF1R
DNAJB6
CLPX
MIR129-1
DNMT1
MYH6
TFE3
PODXL
DDHD2
TLR2
CUL3
MILR1
VPS37D
PRKRA
LMNB2
MAPK8
NOX1
HEXB
LOC110011216
CAV3
GLUD2
OPA3
NEAT1
PDGFB
AQP9
SGO1
HLA-DQA1
TIMM8A
AQP7
HOTAIR
SORL1
MIR424
CAV1
MIR30B
TRH
TMEM43
DCAF17
APOA1
TPP1
GHSR
TCF4-AS1
LOC121627832
LOC126862757
ATN1
PDE8B
MADD
MSL3
PWRN1
ZIC2
POMC
ATP4A
CISD2
SMN2
FLNC
CHMP2B
CD4
TAF4
FBLN5
POU4F1
BLVRB
SETD1A
IPW
AXL
MGME1
REN
LOC130003576
MT-CO2
CNR1
MLH1
MPO
ERBB4
CYP27A1
JAK3
SLC2A2
SLC5A1
SCN1A-AS1
AQP8
PTPN22
PMS2
CYP2D6
GJB1
IGSF1
IGF1
ODC1
KIF1B
NEBL
AKR1B1
UBQLN2
LRSAM1
CD8A
PGK1
ELF4
MT-ND5
MT-ND4
ESR1
CLN8
MSH6
VAMP2
MSH2
SDHC
CAMK4
AQP4
SLC4A1
STK39
IGES
BRD4
MIR21
EGF
COQ2
ARSB
SPG11
OCA2
HNRNPH1
MT-TS2
ACSF3
VPS13A
ANO10
PPP2R5B
PABPN1
ENO2
MYC
COL17A1
H19
CSF1R
APTX
MED27
NLGN3
ATL3
ALK
TGM6
SLC26A7
ASL
CYP3A4
BICRA
STX1A
MT-CO3
OXSR1
DACT1
RNF216
GAD1
ANO5
SHQ1
TSPOAP1
TCEAL1
H3-3A
SPTLC1
CXCL8
LSM1
DCTN1
FOLR1
HS2ST1
H4C5
SNORD116-1
BMPR1A
AFP
PWAR1
TNNT2
VCL
FGD1
WT1
FA2H
MED12L
CDKN1A
TSHR-AS1
DBH
LRP10
RBM8A
SUFU
EDNRB-AS1
ATP12A
HLA-DRA
NIPA1
FGF14
OPTN
MAGED2
ZFYVE26
THAP1
C19orf12
TMEM240
UBR4
LOC106501713
DNMT3B
CDON
CHRNA3
ATP6AP2
AQP5-AS1
PHOX2B-AS1
LOC111721705
SLC25A36
IFNA1
PTH
P2RY12
HSPB3
MUTYH
FFAR2
POLD1
ASS1
GALK1
GALT
ANG
FTL
COASY
DNAJC5
PWAR4
JUP
LAMA4
CYP1A2
MC2R
EIF5A
MT-TW
TRIM8
TPH1
NEFH
CST3
CEACAM5
ABCB1
PAX8-AS1
DYSF
GRN
NOD2
FOXA2
ARNT2
USP8
RAB29
HTR2A
TBL1X
TGIF1
CCND1
IL4
SERPINA7
FOXH1
TXNRD2
MIR155
NF2
ACTN2
ILK
TIA1
TBK1
STUB1
XPR1
PGR
PRKAG2
SNORD115-1
MIR20B
ABCA1
VWF
HNRNPA1
IGHE
KRT7
TSC2
SOD2-OT1
NDE1
PPP2R5C
SLC30A10
LOC126862361
SEC61A1
IPO8
NAA80
NRXN2
MT-ND6
RNASEH1
MIR150
CDKN2B
DICER1
HPGD
NDUFA1
ATF4
HNRNPA2B1
RPS20
EIF4H
GNAL
PNKD
ANO3
MIR340
MIR526B
GPBAR1
MAOA
MIR483
MIR34A
MT-TK
KRT20
CYBA
TUBB1
UFC1
CRIPTO
NODAL
DISP1
NTN1
MIR24-1
NEDD4
EIF2AK2
PFN1
GNB4
MNX1-AS2
IL17A
SLC9A7
MIR142
MIR9-1
TPM1
MYL3
DSC2
DSG2
PKP2
CSRP3
EYA4
SNHG1
MIR31
ATP1A1
AURKB
AMACR
LOC126860802
[truncated: 126 more rows]

## Sheet: LQYY754
LQYY-associated targets
CA12
CA9
SRD5A1
MAOB
MAOA
CA7
CA13
ADH1B
ADH1C
BRD9
HRH1
CA1
KAT2B
ACHE
PARP1
CCND1 CDK4
HCAR2
CA2
AKR1B1
CA14
CA3
IDO1
OPRD1
ADORA2A
ADORA1
ADORA3
CYP1B1
ABCG2
FLT3
KIT
PIM1
ABCB1
PTGS2
TERT
PTPRS
OPRM1
PLG
NOS2
ALOX5
PRKDC
PDE5A
TBXAS1
CYP19A1
CYP1A1
TACR2
CYP1A2
TNKS2
TNKS
FYN
MAPK3
PLA2G4A
PLA2G2A
ERN1
MMP9
MMP1
MMP2
HSD17B3
PAM
CTRB1
PRSS1
CTRC
YWHAG
ADRA2A
ADRA2C
ADRA2B
ADRA1A
ELANE
KCNN4
CYP11B1
GABRA2 GABRB2 GABRG2
CYP11B2
CXCL8
SLC22A6
TRPA1
CTSK
AKR1B10
ESR2
GRK6
ALDH2
NQO2
EGFR
CA6
SYK
GSK3B
CDK5R1 CDK5
GLO1
ARG1
ABCC1
MET
MPEG1
CYP2C9
CYP3A4
CYP2C19
ATP12A
HTR1B
HTR1D
HTR2C
SLC6A4
SLC6A3
MPO
HTR6
HTR2B
HTR2A
HTR1A
ADRB1
HTR1E
SLC6A2
HTR7
HTR5A
HTR4
DRD3
DRD2
SIGMAR1
TRPM8
CA5B
CA5A
MTNR1A
MTNR1B
DRD1
KIF11
APP
PFKFB3
CYP2A6
BCHE
SCN5A
KCNH2
KCNA5
CA4
ESR1
MAPK14
NFKB1
NOX4
NOS3
DAO
TAAR1
DRD4
KDM4E
DRD5
MIF
PTPN1
TLR4
KDM4A
KDM3A
KDM6B
FTO
KDM4C
F3
HSD11B1
TPMT
RELA
SLC16A1
NFE2L2
CCR1
ALDH1A1
XDH
ALDH5A1
ABAT
GPR35
PDGFRB
FLT4
IGF1R
INSR
AURKB
PTK2
KDR
PLK1
CSNK2A1
PLK4
TEK
AKT1
BACE1
MAP3K8
BRAF
EPHB4
HSPA1A
NUAK1
FGR
LYN
PPARG
CDK2 CCNA1 CCNA2
MB
RNASEH1
GSR
QDPR
CCNE1 CDK2
PTK2B
AKR1C3
PTGS1
TYMP
KDM5C
PTPRC
KDM4B
KDM5B
CDC25B
DUSP1
TDP2
PTPN2
PPARA
PPARD
FABP4
PTGES
FFAR1
PTPN6
POLB
NR1H3
FABP3
CES2
PREP
KMO
NGFR
CPA1
PTGDR2
GPR17
FBP1
SHBG
G6PD
SERPINA6
AR
NR3C1
CYP17A1
FUT7
FADS1
CHRNA3 CHRNB4
DYRK1A
CLK1
DYRK1B
CHRM2
CHRM1
CHRM3
COMT
SAE1 UBA2
TOP1
CDC25A
PRKCH
PTPN11
XIAP
SRD5A2
PIM3
HSP90AA1
SQLE
LCK
THRA
THRB
HMOX1
AOC3
CES1
CASP1
IMPDH2
PIM2
JAK3
JAK2
GRM5
KCNMA1
VEGFA
EGLN1
SRC
CDK2
LYZ
AOX1
DPEP1
PAH
PROS1
SELP
SELL
PROCR
ACP1
ACP4
GP2
ADRB2
GABRA1
GRIA2
PDE3A
ADRA1B
ADRA1D
DPP4
LTA4H
NPY
TYR
PPO2
ADK
IL5
INS
TCF3
TNF
TRNC
TRNE
TRNF
TRNH
TRNI
TRNK
TRNL1
TRNN
TRNP
TRNQ
TRNS1
TRNS2
TRNT
TRNV
TRNW
NAT1
GCG
GAST
IL3
PPY
SST
AGT
AGTR2
AKR1C1
ALB
BCL2
BCL2L1
C3
C5
CASR
CAT
CCR2
CCR5
CCR6
CTSA
CTSB
CTSF
CXCL10
CXCL12
CXCR4
DNMT1
FASN
FPR1
GAL
GCLC
GNAI1
GNAI2
GNAI3
GRM4
GRM6
GSTA2
GSTP1
IFNG
KRAS
LEP
MGP
OPRK1
P2RY12
PDYN
POMC
PPBP
PTGER3
S1PR2
SAA1
STAT3
TF
BAX
CCR3
CCR4
CCR7
C5AR1
GGT5
FABP1
CXCL1
CXCL2
CCL20
CXCL11
CXCL5
PENK
PYY
AZIN1
GYRB
CXCL9
ACKR3
ANXA1
APLNR
BDKRB1
C3AR1
CCL19
CCL21
CCL25
CCL27
CCL28
CCR10
CCR8
CCR9
CHRM4
CNR1
CNR2
CTSZ
CXCL13
CXCL16
CXCL3
CXCL6
CXCR1
CXCR2
CXCR3
CXCR5
CXCR6
CYP2A13
FPR2
FPR3
GALR1
GALR2
GALR3
GNAT3
GNG2
GPER1
GPR18
GPR55
GRM2
GRM3
GRM7
GRM8
HCAR3
HEBP1
HRH3
HRH4
HTR1F
KNG1
LPAR1
LPAR2
LPAR3
LPAR5
LTF
MCHR1
MCHR2
MELTF
MTRNR2L12
NMS
NMU
NMUR1
NMUR2
NPB
NPBWR1
NPBWR2
NPW
NPY1R
NPY2R
NPY4R2
NPY5R
OPRL1
OXER1
OXGR1
P2RY13
P2RY14
P2RY4
PMCH
PNOC
RXFP3
RXFP4
S1PR1
S1PR3
S1PR4
S1PR5
SSTR1
SSTR2
SSTR4
SSTR5
SUCNR1
TAS2R1
TAS2R10
TAS2R13
TAS2R14
TAS2R16
TAS2R19
TAS2R20
TAS2R3
TAS2R30
TAS2R31
TAS2R38
TAS2R39
TAS2R4
TAS2R40
TAS2R41
TAS2R42
TAS2R43
TAS2R46
TAS2R5
TAS2R50
TAS2R60
TAS2R7
TAS2R8
TAS2R9
TMIGD3
GAGE1
CASP3
ICAM1
BIRC2
CASP9
ATG5
FAM102A
HDAC1
HDAC10
HDAC2
HDAC3
LIG3
ACAN
NFE2
CHRNA7
IL1A
ODC1
LPL
SULF1
DECR1
HPGD
NR3C2
PGR
RDH11
RDH12
HSD17B13
BDH2
C2ORF81
CBR1
CBR3
CBR4
DECR2
DHRS1
DHRS12
DHRS13
DHRS2
DHRS4
DHRS4L2
DHRS7B
DHRS7C
DHRSX
HSD11B1L
HSD17B1
HSD17B11
HSD17B14
HSD17B8
HSDL2
NCOA2
PECR
RDH10
RDH13
RDH14
RDH8
SDR16C5
CCND1
CDH1
CDK6
CEBPB
GLI2
IGHG1
IL6
PCNA
PRRT2
SERPINE1
SNAI2
TNFRSF10B
TP53
ZEB1
MKI67
SNAI1
TNFRSF10A
GLI1
GPR84
IL17A
IL25
TYRRS
LEPQTL1
IL12A
IL12B
SQSTM1
ITGAM
BECN1
IL15
C1S
C2
CASP8
CFB
CFD
CFI
CMA1
CORIN
CTSG
F10
F11
F12
F2
F7
F9
HABP2
HGF
KLK3
KLK4
KLKB1
MASP1
MASP2
MST1
MTRR
NOS1
PLAT
PLAU
POR
PROC
PRSS12
PRTN3
ST14
TMPRSS15
TMPRSS6
CCNB1
GZMB
HP
KLK10
TMPRSS13
ACR
ALOX15
AZU1
C1RL
CELA1
CELA2A
CELA2B
CELA3A
CELA3B
CTRB2
CTRL
GZMA
GZMH
GZMK
GZMM
HGFAC
HPN
HPR
KLK1
KLK11
KLK12
KLK13
KLK14
KLK15
KLK2
KLK5
KLK6
KLK7
KLK8
KLK9
LPA
NDOR1
OVCH1
PROZ
PRSS21
PRSS22
PRSS27
PRSS3
PRSS33
PRSS36
PRSS37
PRSS38
PRSS40A
PRSS42P
PRSS45P
PRSS46P
PRSS48
PRSS50
PRSS53
PRSS54
PRSS55
PRSS57
PRSS58
PRSS8
TMPRSS11A
TMPRSS11B
TMPRSS11D
TMPRSS11E
TMPRSS11F
TMPRSS12
TMPRSS2
TMPRSS3
TMPRSS4
TMPRSS5
TMPRSS7
TMPRSS9
TPSAB1
TPSD1
TPSG1
TYW1
CCNA2
CHEK1
INSL4
NCOA1
ALAS2
ALOX12B
ALOXE3
CASP7
CCL11
CCL2
FAS
FASLG
GATA1
HBB
HMBS
LRTOMT
MCEE
NQO1
PRDX5
PXDN
TPO
ALOX12
AKR1C4
ALOX15B
DHDH
EPX
LCN2
LPO
NEU3
OC90
PLA2G10
PLA2G1B
PLA2G2C
PLA2G2D
PLA2G2E
PLA2G2F
PLA2G5
PXDNL
MMP8
SI
APOB
APOE
CALM3
COASY
CREBBP
EGF
GCK
GFAP
GUSB
MTTP
OCLN
PNLIP
CCND3
CCNE1
CCNG1
CABP1
CCNG2
ILK
NES
NFIC
RGCC
PRKACA
SERPIND1
TOP2
HSP90
CALM
JUN
MAPK8
TIMP1
CREB1
CD163
EPHB2
RXRA
LACTBL1
PIK3CG
CHRM5
CALM2
HTR3A
GABRA3
CHRNA2
MMP13
RXRB
CDKN1A

## Sheet: depression-associated 3128
depression-associated targets
SLC6A4
FGFR1
SOD1
TPH2
CRH
DISC1
NR3C1
IL6
KCNK2
MTHFR
NPY
PTGS2
BDNF
S100A10
POMC
GSK3B
CNR2
HTR7
RELN
GLO1
COMT
DRD2
HTR2A
SNAP25
COX2
PON1
SLC18A2
PER2
PSEN1
GABRB3
GRIN2A
PER3
HTT
WFS1
CNR1
CREB1
CRHR1
CYP2D6
ACE
DRD4
DUSP6
ESR1
FKBP5
GAD1
GRN
GRIN2B
HCRT
HTR1A
HTR2C
IGF1
IL1B
IL18
IDO1
AR
LEP
MAOA
NR3C2
ATP1A3
NTRK2
OPRK1
OXTR
P2RX7
GAL
ABCB1
PRNP
S100B
SLC6A2
SLC6A3
TAC1
TNF
TPH1
VEGFA
FGF17
SGCE
ARTN
IL1A
REN
CLOCK
CYP2C19
FGF2
GRIA1
CXCL8
NGF
NOS1
CACNA1C
ALB
PCLO
PDE4A
BICC1
DRD3
AKT1
GABPA
GFAP
GNB3
HP
HTR1B
ARNTL
NOS2
TNFRSF1A
HTR3A
MAOB
NOS3
PDE4B
MAPK3
BRCA1
FTO
CHRM2
CHRNA4
DBH
DRD1
RORA
STAT3
TGFB1
TNFRSF1B
VGF
HOMER1
CARTPT
ADCY7
ADORA2A
CRY1
CRY2
ADRA2A
DPYSL2
AGT
DUSP1
GAP43
MCHR1
GRM7
NRG1
HSD11B1
HTR4
APP
APRT
ATXN3
MS
NCAM1
OPRM1
PDYN
BCL2
SAT1
SLC1A2
TRH
DTNBP1
CDKN2A
CHAT
ADCY5
CNTF
CRHBP
CRHR2
DCANP1
FOS
ANKK1
DAOA
GH1
GPX1
GRIA3
GSTM1
GTS
IFNA2
HCN1
STMN1
MTR
NGFR
PDE1B
PMCH
RAC1
NPS
SLC18A1
SOD2
TACR1
TH
TTR
UCN
CAMK2A
GALR2
TIMELESS
NRXN1
NR1D1
HDAC9
MED12
HDAC6
CDH13
DEAF1
CPLX2
CPLX1
ADCY8
ADCYAP1
ADCYAP1R1
CMKLR1
CSF3
ADRB1
GRK2
DLG4
DPP4
EGR3
ACSL4
WWC1
FOLH1
GABRA6
AGO1
GLUL
DAOA-AS1
GRIK3
GYPE
TAAR6
MMAB
HTR1D
IL6R
AQP4
KCNJ6
NPSR1
LIF
LTA4H
M6PR
MC1R
MC4R
MIF
ASMT
ATF3
NTS
OAS2
OXT
PDE4D
PEX5L
GHRL
PLA2G2A
PNOC
SLCO1C1
DGCR8
SLC29A3
MAPK8
MAP2K5
PYY
RGS1
RNF123
SYN1
TLE1
CALM2
PPP1R1B
DIXDC1
HTR3B
LGI1
HDAC5
HPSE
STIP1
CHRNA2
CHRNB3
CSMD2
OR7D4
AANAT
DGKB
DRD5
DUSP4
A2M
FGFR2
CADM1
ALK
FTH1
FTL
GABRA3
FGF20
DKK4
GNB1
GRID1
GRM1
GRPR
GSK3A
GSTT1
HCRTR1
IMPA2
ARRB2
ATF4
NEFM
NPAS2
ATP2A2
NPY1R
PENK
PITX3
FEV
PPP3CC
PRKCI
BAG1
SELP
SFRP1
SLC1A1
SLC6A1
SRD5A1
TG
ALG8
SERPINA6
CHRNA6
HSPB3
TBX19
ARHGEF10
SNCA
PIK3CA
MAPK1
FMR1
SMPD1
GBA
ARSA
MAPT
MECP2
TCF4
PPARGC1A
HARS1
LIMK1
PDGFB
ATP7B
PINK1
SLC2A1
USH1G
CPOX
CSF1R
DAO
DCTN1
ELN
EPHA4
ERBB4
GCH1
GRIK2
GSN
GTF2I
KRAS
PAH
PFN1
POLG
TMEM106B
CC2D1A
PPP2R2B
PRKAR1A
TWNK
PTEN
RFC2
RPS6KA3
ATXN2
SPAST
TACR3
TBP
UCHL1
XK
EHMT1
DNAJC5
PLA2G6
CBS
GTF2IRD1
ECT
USH1C
OPTN
ABCA7
WARS2
LINC02210-CRHR1
CIB2
CECR
KDM5B
AFG3L2
LOC110806262
POLG2
MAN1B1
PARK7
NLRP3
CLCN4
EXOSC6
LRRK2
METTL23
ADH1C
COL4A1
PROKR2
CP
CRKL
CRP
B3GALNT2
CYP27A1
DGUOK
DNA2
DNMT1
AGRP
TOR1A
EIF4G1
C9orf72
JMJD1C
FGF8
FGF14
ARSG
FAN1
UNC13A
TNIK
FLT4
FMO3
DNAJC13
WASHC4
ATP13A2
SIRT1
TARDBP
AMACR
FRRS1L
FUS
GABRA1
GABRG2
ATXN10
WHRN
CHMP2B
NSMF
COPD
GIGYF2
PTPN22
GATA3
TBL2
GDNF
MLH3
GLA
COQ2
SRPX2
GLE1
HTRA2
GLUD2
GNA11
GNAS
GNRH1
GNRHR
GP1BB
ANG
GPR35
REM1
DCPS
SLC25A4
TBK1
GRM5
MSH6
UBQLN2
HBB
ANXA11
HLA-DQA1
HLA-DQB1
HLA-DRB1
HMBS
HNMT
HNRNPA1
NDST1
IDUA
IFNA1
IFNA13
IFNG
APOE
IL10
ANOS1
KCNJ2
NHLRC1
KISS1
KRT7
LIPA
LMNB1
CHCHD10
LTBP3
EPCAM
SMCP
ARVCF
MLH1
MSH2
MST1
COX1
COX3
ND1
ND4
ND5
ND6
TRNF
TRNH
TRNL1
TRNL2
TRNN
TRNQ
TRNS1
TRNS2
TRNW
MYO7A
NEFH
NEK1
NOTCH3
NR4A2
CISD2
OCRL
PAEP
RRM2B
SLC45A1
PRKN
PDE11A
CRBN
TBC1D7
RSRC1
PDCD1
SCLY
PDGFRB
PIGC
PMS1
PMS2
PODXL
TREM2
PON2
PON3
ATRX
VPS13C
GDAP2
NSUN2
TTC19
PPOX
CLN6
PHIP
MOCOS
AVP
MSTO1
LINS1
PPT1
CHD7
PRKACA
WDR11
ATF7IP
VPS35
PRKCG
GLT8D1
ZC4H2
PRPH
PSAP
FMN2
C12orf4
THOC2
JPH3
AARS2
KCNT1
PTS
ALDH18A1
PROK2
OPN1SW
BCR
BCS1L
RPS20
RREB1
CLIP1
SARS1
ATXN8OS
CDH23
SEMA4A
ST3GAL3
PCDH15
BMPR1A
SLC20A2
STAR
TAC3
TAL1
TBX1
TGFBR2
THAS
TK2
ATXN8
HIRA
UFD1
USH2A
CLRN1
VCP
EZR
CLIP2
CFAP410
ALMS1
MBOAT7
FA2H
EPM2A
KCTD17
FBXO31
ARMC5
ZC3H14
TUSC3
PDZD7
PANK2
PGAP1
EDC3
COASY
TAF15
LMAN2L
SPRY4
MED25
GPR101
C19orf12
TRAPPC9
ADGRV1
CEP78
CASR
KISS1R
CAT
PRSS12
JRK
STX16
CTSF
CRADD
SQSTM1
ENDOU
CACNA1H
CACNA1G
CCNF
BAZ1B
PKD2L1
AIP
USP8
XPR1
VAPB
AIMP1
ADIPOQ
HS6ST1
MED23
TECR
SNCAIP
SEC24C
MATR3
DNAJC6
FIG4
ELK3
NFE2L2
SERPINE1
PRL
SGCA
FKBP4
IL17A
WASF2
MTCO2P12
GAD2
ACAD8
INSRR
BDNF-AS
PIK3CB
PIK3CD
PIK3CG
PVALB
SORT1
TSPO
TLR4
TP53
COPE
CUX1
EGFR
SIRT2
IL2
ARSD
WASF1
KL
SIGMAR1
C1QL1
CSF2
CYP2B6
ASXL1
AGTR1
ESR2
FAAH
CRTC1
SF3B1
HMGB1
MCIDAS
LAMC2
MIR132
ACHE
PAFAH1B1
GDE1
PGC
TET2
CCL2
SHBG
DST
TRPV1
YWHAE
EBPL
GRAP2
ADAMTS2
MIR1202
CRTAP
PERCC1
SDS
CIT
MAPK14
CTNNB1
CYP19A1
DAPK1
ATN1
EPHB1
EPHB2
SYNE1
PLA2G15
MTOR
ARSI
IFNB1
KLK3
IL4
IL13
MARS1
MMP9
NUCB2
P4HB
CNTN3
CFP
PPARG
ACSS2
BCHE
SST
PSS
CASP1
SLA2
ACCS
UBXN11
BAG3
CYTIP
AHSA1
CXCR6
STIN2-VNTR
WDHD1
KLK8
CHM
CORT
CRK
OR2AG1
ADRA1A
CCN2
ADRA2B
DIO1
LPAR1
EDNRA
EPO
OPN5
NLRP1
TBC1D9
FLNA
MCF2L
TGDS
TPSG1
RNF19A
POLDIP2
AMD1
AMD1P2
GCG
GPR42
GRIK4
PYCARD
PADI1
HCRTR2
CFH
HSP90AA1
FAS
LCN2
LGALS3
LRP2
MIR221
MFAP1
MMP2
MTNR1B
ATM
NTF3
NTF4
P2RX4
PAM
PLA2G1B
SIAE
PPARD
AHI1
SLC6A15
PROS1
RETN
LXN
ACKR3
SLC17A7
PSMD9
RARA
ACTB
S100A1
CCL3
SGK1
PDIA2
BMP1
SSTR4
SULT1E1
BRS3
TDO2
TERC
TIMP1
TIMP2
CLDN5
TNFAIP3
TNNI3
TTN
TXN
TYMS
CALCA
AIMP2
APLN
LPAR2
ABCC9
CEBPZ
CDKN1C
RAPGEF3
TEMPS
CTSC
LOC107987479
RAPGEF4
CD160
ACOT7
CHRNB4
CISH
SERPINA3
ADH1B
OSR1
CD200R1
CPE
CSTA
PLB1
CYBB
CYP2C9
CYP3A4
SLC35G1
TMPRSS6
DDX53
DIO3
DLX4
DNASE1L3
EIF4E
EIF4EBP1
DMTN
ETV3
F2R
MYT1L
FOXO3
SYNM
DICER1
FOSB
ABL1
ARIH1
TSKU
MSTN
AMH
CBLIF
B3GAT1
MORC1
DESI1
GLI3
GLP1R
GLS
AMY1A
AMY1B
GNAQ
AMY1C
IFNL3
GRIA2
GRIN1
GRIN2D
GRM2
CXCL1
GYPA
HDAC2
HLA-B
HMOX1
HOXD13
HTR6
APOA4
APOB
ICAM1
IDS
IFNAR1
ACTBL2
IGF1R
IGF2
IL5
KDR
LGALS1
LIFR
LPP
MIR134
MIR137
MIR146A
MIR155
MBP
MCL1
MEFV
MEN1
MDD1
MPO
POTEKP
MT2A
ATP12A
NOTCH1
NPPA
NRGN
ATP4A
OGG1
P2RX3
SERPINB2
SERPINF1
PEG3
PLAT
PLXNA2
PNN
NANS
CCHCR1
DDIT4
PPARA
TRIT1
IMPACT
SAGE1
PTH
NDRG2
GPR158
GER
CCND1
REST
RGS2
BRD2
TSPAN31
CCL4
CCL11
GOLPH3
NOD2
POTEM
SRSF5
DCLRE1C
SMS
BPI
SULT1A1
TCN1
TERT
ACTG1
SERPING1
HSP90B2P
ACTG2
TST
CCR2
VDR
XBP1
YWHAZ
CNBP
ZMYM2
AD10
CAD
ST8SIA4
MCPH1
TET1
CALR
CAMK2B
CAMP
SRPX
BECN1
SELENBP1
SYT7
IL33
HGS
GPR50
NTN1
FHL5
MAGED1
CD38
BCAR1
PPM1F
NOS1AP
TLX1NB
ZGLP1
MIR708
LINC02347
C20orf181
MIR1908
CASP12
RBM14-RBM4
TMX2-CTNND1
P2RX5-TAX1BP3
MIR4646
H3P12
MIR5695
PGR-AS1
ARL4C
BCAP31
ATP6AP2
ZNF197
RCL1
LHFPL6
ALYREF
ADAM10
CDK5
CDK6
CDK7
RIDA
LOC102723971
LILRB2
CASC21
CDKN2C
TNIP1
AKR1A1
CDR1
MYL12B
RBM14
ERICD
TOMM40
FST
UNC13B
GLRX3
SLCO1B1
MYL12A
ADCY1
CFL1
SLC12A7
CHL1
NES
CYSLTR1
WASF3
CYP46A1
MALT1
PNPLA6
UTS2
RAB40B
AKR1C4
ADAMTS13
CACFD1
NUDT6
PSIP1
CAVIN3
PRRT2
SLCO2B1
CHRM3
CHRNA5
CHRNB2
H3P10
BATF2
MRGPRX3
MRGPRX4
SLC16A10
RLN3
ANTXR2
CLU
TPPP2
INO80C
CNC2
TSACC
COL9A1
COL9A2
COL9A3
KCNH8
COMP
MAP3K8
COX4I1
ADM
GPR151
COX8A
CPT1A
CR1
ATF2
BPIFA2
TRIM69
RSS
PARP1
CRYGD
CS
CSE1L
CSF1
NRG4
CSPG4
CST3
TICAM1
CTLA4
CTNND1
CTRL
ADRA2C
CX3CR1
CREBRF
CYB561
ADRB2
ABCA13
ADRB3
CYP2D7
CYP2E1
OTUD7A
DBI
AP2B1
AKR1C2
GADD45A
DDIT3
OXER1
DDT
TLE5
DECR1
SGMS2
DEFB1
ZNF92
IDO2
NLRP6
CLYBL
DIAPH2
DIO2
DLD
DLX3
DNAH8
DNASE1
TSC22D3
AGTR2
E2F1
APLNR
EDA
ABCA1
EDN1
EEF1B2P2
EEF2
EGF
EGR1
AHR
DCP1B
ELANE
ELAVL2
ELK1
ENG
EPHA5
STX2
ETFA
ETS2
EYA1
EZH2
F3
ALDH2
FABP7
FANCD2
ALDH3A1
FAP
FAT1
FBLN2
FDPS
GPRC6A
FES
FGD1
FGF9
FGF13
FGFR3
FHIT
NLGN4Y
SEPHS1
P2RX2
SORCS3
FOXL1
FOXO1
PPRC1
PEG10
MCF2L2
PHF8
KDM6B
SSPO
NBEAL2
SIK2
ARC
NCS1
KCNH4
CABIN1
LPAR3
SMUG1
PDSS1
CD2AP
TSSK2
ALOX5
ALOX5AP
PANX1
FSHMD1A
ALPL
NR5A1
ACKR1
CACNA1G-AS1
PCSK9
NEGR1
NGEF
SPDEF
GALC
PRDX5
GALR1
MTHFD1L
MRGPRX1
ASPM
SOSTDC1
KANK2
LRIT1
TES
CLEC4E
FGF21
GC
SLC17A5
NPAS4
GHSR
SMR3A
GJA1
AMPD1
FGF22
NPTN
SIGLEC7
UQCRQ
CACYBP
IL37
DISC2
AMPD3
GPKOW
GCLC
HPGDS
BHLHE22
RABGEF1
MCAT
GLI1
APOBEC3C
AMT
GPI
GPM6A
STK32C
OR10A4
PGP
HCCAT5
GPR17
NKPD1
RSPO1
BTBD8
STPG4
GPER1
SNHG15
ANK1
SCARA5
GPR39
FFAR1
GPT
GPX4
GRIA4
FLVCR1
SETD2
PRSS50
CD274
GRM3
GRM4
GRM8
CXCL2
GSTP1
GYPB
GYPC
PSAT1
A1CF
NXPH1
H1-0
HBM
SERPIND1
HCLS1
ANXA4
ZNF354C
HIF1A
HINT1
ACACA
AOAH
SLC29A2
CELIAC2
PRMT1
HSPA2
HSPA4
HSPA8
HSP90AB1
APOA1
HTR1F
APOA2
HTR5A
TNC
CELIAC5
IRF8
NAT8L
TSPAN33
IGFBPL1
PWAR4
IGFALS
IGFBP1
IGFBP2
IGFBP7
IL1RN
IL2RA
FASLG
IL2RB
CXCR2
IL15
INS
INPPL1
INSR
IRF6
ISG20
ITGA9
ITGB2
ITGB3
ITK
JAK2
ENHO
MALAT1
KIT
KLK1
ACF
CCL4L1
KTN1
LAD1
LBP
LDHA
MUC21
LEPR
LGALS3BP
LIG3
SMIM10L2A
SHC4
FENDRR
CIMT
LTA
LY6E
MIRLET7B
MIRLET7C
MIRLET7D
MIRLET7E
MIR106B
MIR107
MIR142
MIR143
MIR18A
MIR182
MIR183
MIR192
MIR200A
MIR21
MIR27A
MIR29B1
MIR29B2
MIR29C
MIR301A
ARRB1
MARCKS
MXD1
MAG
MAP6
MARK3
MAX
MBNL1
MDH2
ME1
MEF2A
MEIS1
KITLG
MKI67
TRPM1
MME
MMP7
MMP12
ASIP
MOG
MPG
VN1R17P
GPR166P
MIR133B
MIR330
MIR370
ASPA
MSMB
MT3
MTHFD1
MTTP
MTRR
MUC1
MUSK
MUTYH
MVD
MYBPH
MYD88
NDUFS4
NELL1
NEFL
NF2
NFE2
NFKB1
NHS
NOTCH2
NPC1
NPPC
NPTX2
NPY2R
NRAS
ACR
NRTN
NT5E
NTRK1
NTRK3
OAT
MIR382
OCA2
ATP5F1A
TNFRSF11B
OPRL1
ORM1
ALDH7A1
OTX2
P2RX1
P2RX5
P2RY1
P2RY2
IL22
ITSN2
GEMIN4
PAWR
PAX6
DHH
PCBD1
ACOX1
SERPINA5
PCNA
PCNT
AADAT
IGF2-AS
MZB1
NRN1
KCNK9
PDC
ZBTB7A
ATRAID
HACD3
SIRT6
PDK1
PDPK1
INPP5K
MAP3K20
PER1
PF4
PGD
PGF
PGR
ATP6V1B2
SERPINA1
PIGR
PIK3R1
PITX2
PLA2G4A
PLAG1
PLAU
PLG
PLXNB1
TREM1
TERF2IP
NLGN3
TOLLIP
KRT20
EPB41L4A-DT
CRLS1
PPBP
NDE1
PGPEP1
MKS1
LAMTOR1
PPP1R3C
CDCA8
PPP2CA
APPL2
AVPR1A
FBXW7
AVPR1B
CHDH
PRCP
PRD
PREP
PLXNA3
RNPC3
ENAH
PRKCB
TRERF1
CENPJ
USE1
MAP2K1
MAP2K7
PRLR
PSPN
CTNNBL1
PRS
LTB4R2
B2M
CHPT1
PSMC5
PNPLA2
PSPH
SLC4A10
PTGDS
PTGS1
MIR511
MIR202
MIR493
MIR499A
MIR503
RNF150
KIDINS220
NLGN2
STIM2
RNF213
PTPN4
GRHL3
BAX
SQOR
ACTA2
RAP1A
RAPSN
SIGIRR
SCPEP1
LGR6
REG1A
RGS7
RGS10
RNF5
SLC5A7
RNH1
GAS5
ROS1
RPL17
RPL34
RYR1
S100A8
S100A12
SAA1
CFB
ATXN7
SCD
BGLAP
SCN8A
SCN10A
CCL5
CCL18
CCL24
SRR
SDHD
XYLT2
SELENOP
SFSWAP
CIAO3
SMIM10L2B
IL25
ST3GAL4
LINC00273
SIM1
SKP2
SLC1A3
SLC2A4
SLC5A2
UBE2Z
UCA1
SLC6A8
BMP6
SLC8A1
SLC9A1
SLC12A2
SLC16A1
SLCO2A1
SLC22A3
SNAI1
SOAT1
SORL1
SOX2
SPINK1
SPOCK1
SRI
SREBF1
SRF
SRM
TRIM21
BRCA2
STAT1
STAT6
STXBP3
SULT2A1
BST1
ABCC8
VAMP7
SYP
TACR2
TAT
TBCA
TBX5
HNF1A
TCF3
TCF7L2
TCOF1
TRD
TMBIM6
TFAP2B
TFF3
TGFA
TGFBR3
THOP1
TLR3
TLR5
C3
HSP90B1
TRAF6
TRPC3
TSNAX
TSPYL1
PHLDA2
TWIST1
UBE2D1
UBE2I
UCP2
UGCG
UQCRB
VCAM1
VLDLR
WNT1
CA2
ZNF80
CA12
CACNA1E
FZD5
MANF
SLC25A20
GGCT
ASPSCR1
MMEL1
CALB1
CALB2
KREMEN2
CHPF
PPP1R3B
NEIL1
GHS
MAFK
SHCBP1
CAMKMT
CALCR
TNIP3
DHDDS
STN1
CALD1
CALM1
VCPIP1
ARMC9
ALPK1
WDR26
FLAD1
PPP1R2C
LPAL2
CALM3
FXR1
ZBP1
TMX1
NDEL1
MAP1LC3B
CAMK2G
CAPN1
CAPN2
CAPS
ARID1A
FZD1
FZD4
FZD6
MAD1L1
ROPN1L
TSSK1B
CAPNS2
KLF11
PPP1R9B
GPR65
GALR3
PTPN5
RGS5
ENC1
HAT1
ABCC11
DEGS1
KMO
KHSRP
TNFSF11
RUNX1T1
SOCS1
DYNLL1
PEA15
TNFSF10
SUCLA2
NRP1
KYAT1
CFLAR
CCK
KRIT1
MBD2
TRPA1
NOL3
F2RL3
ERDA1
CCT
CD1A
CREB3L1
RGN
P2RX6
SYNGR1
DEPDC7
NLRP12
SLC33A1
CD6
GPR55
MS4A1
HMGN3
CD163
PPIG
COX5A
MUC16
OPN4
TP53INP1
CDYL
AIM2
ATG5
ROCK2
CABP1
CD36
TBX4
GDF15
NPEPPS
EEF1E1
CCL4L2
ISG15
FEZ1
WSCD2
KDM4A
CD81
BMS1
DAZAP2
KEAP1
ZBTB24
SV2A
CCS
CASP8AP2
PEX6
PEX1
PMM2
PEX10
ANK3
MDD2
PEX26
ALG1
ALG6
COL1A1
COG5
COG7
PEX5
PEX12
CACNA1A
ALG13
MRE11
CBL
SYNGAP1
IQSEC2
KMT2D
ATP6V0A2
ALG12
ALG9
PEX13
CFTR
NGLY1
PEX16
CREBBP
PEX2
NF1
SCN2A
RUNX1
MPI
RFT1
CDKL5
TSC2
VPS13B
GBA1
MBD5
ANKRD11
COL1A2
MOGS
CEP290
SLC35A2
PGM1
SLC35C1
DPM1
EP300
DPAGT1
PEX19
ARX
DOLK
ADNP
SETX
PEX14
ALG2
PIGG
DYRK1A
PEX7
SHANK3
DMD
PTPN11
ALG3
SRD5A3
COG6
COG1
SCN1A
FOXG1
MEF2C
BRAF
RAI1
COG4
COG8
CHD8
CNTNAP2
FOXP2
AUTS2
ABCD1
SCN9A
FBN1
VWF
MYH9
TMEM165
COL2A1
KCNQ2
OTC
ITPR1
CYP1A2
SPR
NUS1
SLC35A1
SATB2
PTCH1
SETBP1
GAA
GLB1
GCDH
HRAS
LMNA
SLC6A19
PEX3
STXBP1
ALG11
SLC9A6
TSC1
MPDU1
RPGRIP1L
HFE
CPT2
GNAO1
SHH
GNE
SPG7
KIF1A
ARID1B
HSD17B4
NSD1
DYNC1H1
GNAL
SOX9
NPC2
OPA1
SPG11
SCN4A
DDC
ASL
PLP1
TAF1
UGT1A4
TRIM32
ETFDH
UBE3A
SACS
ATP1A2
HNRNPU
DHCR7
DDOST
SMARCA4
FOXP1
DNMT3A
SHANK2
APTX
SOS1
SETD5
ADSL
SLC37A4
AFG2A
CC2D2A
ATP7A
GATAD1
KMT2A
RAD50
VPS13A
MMACHC
NIPBL
TBR1
IFT172
GAMT
MGAT2
CUL3
TRIO
DDX3X
GPHN
PACS1
ACADM
HSPG2
FLNB
MAGEL2
PURA
ADAR
LYST
CLN3
HEXA
PRODH
KMT2B
ACADS
HPRT1
TMEM67
SHOC2
HLA-A
POLR3A
LAMA2
TPP1
H19
LDLR
SLC22A5
GLI2
WDR45
ASS1
ZNF804A
SMARCA2
HUWE1
BBS1
CTSD
PIGA
ALDH5A1
MYH7
SPTAN1
MPV17
SYNGAP1-AS1
RERE
F2
NAGLU
ACADVL
NPHP1
RYR2
CASK
SMAD4
ERCC2
KDM5C
SDHA
SDCCAG8
B4GALT1
COL7A1
ADA
ANO3
TREX1
DNM1L
MFN2
GRID2
HADHA
BMP4
LAMP2
JAG1
STT3A
SRCAP
SUOX
L1CAM
PKD1
FH
RECQL4
QDPR
PRF1
COL11A2
GJB2
PCDH19
GNPTAB
MAP2K2
BBS2
GALT
SCN5A
CLN5
COG2
INPP5E
ASXL3
CPS1
MT-ND1
KCNA1
CLN8
BTD
F5
OPA3
TCF20
ARG1
POR
MCOLN1
PDHA1
DPM3
SURF1
IMPA1
DPYD
CTCF
KAT6B
GATA1
KDM6A
SOX11
KCNMA1
RAF1
NBN
GABRB2
PEX11B
ASH1L
PC
FAT4
HDAC4
MAN2B1
ASTN2
ITGA2B
KCNJ11
[truncated: 1,129 more rows]

## Sheet: overlapping targets 116
overlapping targets
MAOA
CYP1A2
EGFR
ESR1
DAO
PDGFRB
IGF1R
INSR
CSNK2A1
AKT1
QDPR
INS
LPL
CCND1
SLC6A3
SLC6A2
ADRA2A
ADRA2C
SLC6A4
MPO
HTR2A
HTR7
HTR4
SIGMAR1
KIF11
NPY
ADK
TNF
TRNF
TRNH
TRNL1
TRNQ
TRNS1
TRNS2
TRNW
GCG
SST
ACHE
PTGS2
OPRM1
SCN5A
PTGS1
CHRM3
PGR
TLR4
KIT
ABCB1
TERT
NOS2
GABRA1
CHRNA7
HTR3A
GABRA3
NOS3
AR
TRPA1
NFE2L2
ABAT
COMT
THRB
CXCL8
KCNMA1
BCL2
TP53
MAPK8
ADH1C
CAT
NR3C2
PTPN11
SI
MAPK14
ALB
IFNG
EGF
NOS1
TPO
APOE
COASY
CREBBP
GCK
GFAP
GUSB
MTTP
OCLN
APP
DYRK1A
YWHAG
VEGFA
STAT3
GLI2
IL6
PRRT2
IL17A
G6PD
PAH
CYP3A4
CASR
DNMT1
GAL
KRAS
P2RY12
PDYN
POMC
PYY
CNR1
GATA1
HMBS
TACR2
ALDH5A1
BRAF
ATP12A
SQSTM1
TYMP
KDM5C
F2
MTRR
